# Supplementary material for: LCPBert: ProtBERT-based early-stage lung cancer prediction from T cell receptor beta sequences
Source: iScience. 2026 Apr 1;29(5):115581. doi: 10.1016/j.isci.2026.115581 (PMC13098609; doi:10.1016/j.isci.2026.115581)
Supplement: Table S2. 195 distinct VJ pairs between the HD and the LC [file mmc2.xlsx]

## Sheet: Table S2
Table S2. 195 distinct VJ pairs between the HD and the LC
VJ pairs	LC_mean/HD_mean	LCmean-HD_mean	p-value	p.signif
TRBV2/TRBJ1-2	0.667512	-0.000635207	6.52e-209	***
TRBV2/TRBJ1-5	0.630883	-0.00081595	4.05e-223	***
TRBV2/TRBJ1-6	0.511199	-0.000365505	3.9e-186	***
TRBV2/TRBJ2-1	0.659227	-0.000767611	6.17e-280	***
TRBV2/TRBJ2-6	0.676208	-0.000470457	4.15e-196	***
TRBV3-1/TRBJ1-1	2.17833	0.00186267	2.61e-275	***
TRBV3-1/TRBJ1-3	1.40615	0.00115615	3.94e-34	***
TRBV3-1/TRBJ1-4	1.45762	0.000864885	6.51e-76	***
TRBV3-1/TRBJ1-5	1.32628	0.000164211	0.0102557	***
TRBV3-1/TRBJ2-3	1.46443	0.00122594	4.84e-78	***
TRBV3-1/TRBJ2-5	2.02724	0.00060057	3.82e-125	***
TRBV3-1/TRBJ2-7	1.37599	0.00298935	4.56e-106	***
TRBV4-1/TRBJ1-1	2.00144	0.00137786	1.46e-173	***
TRBV4-1/TRBJ1-4	1.42691	0.000767921	1.03e-51	***
TRBV4-1/TRBJ2-3	1.53835	0.00100702	1.47e-76	***
TRBV4-1/TRBJ2-5	1.89653	0.00027707	1.06e-91	***
TRBV4-1/TRBJ2-7	1.3155	0.00265081	1.18e-59	***
TRBV4-2/TRBJ1-1	1.84629	0.00046795	3.23e-134	***
TRBV4-2/TRBJ1-3	1.3218	0.000340751	0.00292275	***
TRBV4-2/TRBJ1-4	1.88897	0.000647821	4.37e-36	***
TRBV4-2/TRBJ2-2	1.44173	0.000104752	0.000197815	***
TRBV4-2/TRBJ2-3	1.39044	0.000499565	3.13e-38	***
TRBV4-2/TRBJ2-5	1.84	0.000158149	5.92e-35	***
TRBV4-2/TRBJ2-7	1.37532	0.00138445	4.09e-46	***
TRBV4-3/TRBJ1-1	2.44326	0.000705579	3.04e-08	***
TRBV4-3/TRBJ1-2	1.40436	0.000139718	2.81e-26	***
TRBV4-3/TRBJ1-3	1.79749	0.000625432	1.69e-05	***
TRBV4-3/TRBJ1-5	1.90153	0.000145093	2.49e-53	***
TRBV4-3/TRBJ2-1	1.30387	0.000127976	1.2e-19	***
TRBV4-3/TRBJ2-5	2.12006	0.000102881	0.0105755	***
TRBV5-1/TRBJ1-1	1.34845	0.00256514	1.62e-65	***
TRBV5-1/TRBJ1-4	1.35855	0.00177699	9.88e-63	***
TRBV5-4/TRBJ1-1	1.4753	0.00101046	1.56e-45	***
TRBV5-5/TRBJ2-1	0.656151	-0.000244309	3.12e-147	***
TRBV5-6/TRBJ1-2	0.661756	-0.000335634	5.37e-183	***
TRBV5-6/TRBJ1-5	0.536572	-0.000292427	4.01e-212	***
TRBV5-6/TRBJ2-1	0.601314	-0.000426317	3.04e-265	***
TRBV5-6/TRBJ2-2	0.685711	-0.000192491	1.17e-140	***
TRBV5-6/TRBJ2-6	0.589503	-0.000260461	2.58e-195	***
TRBV5-8/TRBJ1-1	1.55277	0.000284208	3.48e-13	***
TRBV5-8/TRBJ1-4	1.39026	0.000159775	0.0321329	***
TRBV6-1/TRBJ1-1	1.33832	0.00133997	1.8e-49	***
TRBV6-1/TRBJ1-4	1.36016	0.00118052	1.72e-36	***
TRBV6-1/TRBJ2-2	1.33781	0.000290581	0.00564355	***
TRBV6-2/TRBJ1-2	0.498854	-0.000772325	5.08e-258	***
TRBV6-2/TRBJ1-3	0.397889	-0.00182681	0	***
TRBV6-2/TRBJ1-4	0.492961	-0.0016686	0	***
TRBV6-2/TRBJ1-5	0.575635	-0.000964237	1.12e-225	***
TRBV6-2/TRBJ1-6	0.365917	-0.000267118	7.04e-277	***
TRBV6-2/TRBJ2-2	0.655983	-0.000708313	1.66e-230	***
TRBV6-2/TRBJ2-3	0.687675	-0.00224718	5.4e-234	***
TRBV6-2/TRBJ2-5	0.658443	-0.000559049	1.4e-213	***
TRBV6-2/TRBJ2-6	0.633973	-0.00096073	2.79e-240	***
TRBV6-4/TRBJ2-1	1.32146	0.000120732	0.00194713	***
TRBV6-4/TRBJ2-7	1.37852	0.000358542	6.15e-17	***
TRBV6-5/TRBJ1-1	1.46075	0.00245354	1.93e-90	***
TRBV6-5/TRBJ1-4	1.44286	0.00133161	1.61e-48	***
TRBV6-6/TRBJ1-1	1.41636	0.000913923	1.04e-65	***
TRBV6-6/TRBJ1-4	1.42555	0.000656358	6.94e-50	***
TRBV6-6/TRBJ2-2	1.35153	0.000153054	0.00180591	***
TRBV7-2/TRBJ1-2	0.689131	-0.000353364	1.44e-156	***
TRBV7-2/TRBJ1-5	0.634267	-0.000346889	1.09e-170	***
TRBV7-2/TRBJ2-1	0.60178	-0.000683429	2.83e-290	***
TRBV7-2/TRBJ2-2	0.755396	-0.00024236	1.58e-91	***
TRBV7-2/TRBJ2-6	0.644027	-0.000309287	7.7e-188	***
TRBV7-3/TRBJ2-6	0.741533	-0.000183915	4.9e-100	***
TRBV7-4/TRBJ1-1	0.335	-0.000104163	3.92e-267	***
TRBV7-4/TRBJ1-3	0.248075	-0.000123515	1.5e-248	***
TRBV7-4/TRBJ2-3	0.217429	-0.000162742	0	***
TRBV7-4/TRBJ2-7	0.400651	-0.000165564	1.9e-245	***
TRBV7-6/TRBJ2-1	0.560502	-0.000380768	2.22e-212	***
TRBV7-6/TRBJ2-2	0.669165	-0.000209241	1.55e-132	***
TRBV7-6/TRBJ2-6	0.501022	-0.000219563	3.46e-191	***
TRBV7-7/TRBJ2-2	0.637019	-0.000101586	2.5e-109	***
TRBV7-7/TRBJ2-3	0.723092	-0.000210142	3.46e-51	***
TRBV7-8/TRBJ1-2	0.710255	-0.000158639	2.17e-110	***
TRBV7-8/TRBJ1-5	0.600106	-0.000319452	5.02e-185	***
TRBV7-8/TRBJ2-1	0.594251	-0.000421039	1.12e-275	***
TRBV7-8/TRBJ2-6	0.667019	-0.000173502	1.3e-174	***
TRBV7-9/TRBJ1-1	1.47732	0.00178313	1.32e-118	***
TRBV7-9/TRBJ1-4	1.33074	0.00116511	9.47e-30	***
TRBV7-9/TRBJ1-6	1.71098	0.000180722	1.59e-31	***
TRBV9/TRBJ1-2	0.694198	-0.000496775	1.3e-205	***
TRBV9/TRBJ1-5	0.65347	-0.00024819	6.98e-152	***
TRBV9/TRBJ1-6	0.640925	-0.000163434	9.38e-128	***
TRBV9/TRBJ2-1	0.713903	-0.000729186	1.49e-183	***
TRBV9/TRBJ2-2	0.700546	-0.00059595	5.44e-160	***
TRBV9/TRBJ2-4	0.668194	-0.000169228	7.45e-78	***
TRBV9/TRBJ2-6	0.717234	-0.000379897	2.22e-152	***
TRBV10-1/TRBJ1-3	0.614992	-0.000220841	1.2e-124	***
TRBV10-1/TRBJ2-1	0.672829	-0.000145487	2.07e-142	***
TRBV10-1/TRBJ2-2	0.627751	-0.000148473	4.48e-115	***
TRBV10-1/TRBJ2-3	0.688896	-0.000548761	1.16e-122	***
TRBV10-2/TRBJ1-2	0.426114	-0.000216174	1.24e-167	***
TRBV10-2/TRBJ1-3	0.588708	-0.000326832	1.22e-120	***
TRBV10-2/TRBJ1-5	0.709133	-0.000109149	3.93e-156	***
TRBV10-2/TRBJ2-1	0.590548	-0.000195056	8.28e-140	***
TRBV10-2/TRBJ2-2	0.587813	-0.000108102	1.53e-94	***
TRBV10-2/TRBJ2-6	0.403335	-0.000137598	3.72e-149	***
TRBV10-2/TRBJ2-7	0.711297	-0.000642528	3.33e-134	***
TRBV10-3/TRBJ1-2	0.526871	-0.000436244	1.8e-228	***
TRBV10-3/TRBJ1-3	0.72033	-0.000640333	3.56e-199	***
TRBV10-3/TRBJ1-4	0.728313	-0.000471306	1.09e-139	***
TRBV10-3/TRBJ1-5	0.497396	-0.000428221	6.96e-272	***
TRBV10-3/TRBJ2-1	0.643425	-0.000458803	6.34e-297	***
TRBV10-3/TRBJ2-2	0.501606	-0.00061691	5.64e-272	***
TRBV10-3/TRBJ2-6	0.525373	-0.000354061	7.28e-236	***
TRBV11-1/TRBJ2-1	0.413959	-0.000233107	1.14e-243	***
TRBV11-2/TRBJ1-2	0.644149	-0.000316791	3.95e-166	***
TRBV11-2/TRBJ1-6	0.527863	-0.000151878	1.2e-144	***
TRBV11-2/TRBJ2-1	0.560632	-0.000786047	0	***
TRBV11-2/TRBJ2-2	0.7397	-0.000226127	1.67e-127	***
TRBV11-2/TRBJ2-6	0.535977	-0.000383253	8.45e-205	***
TRBV11-3/TRBJ1-2	0.558851	-0.000116072	1.14e-107	***
TRBV11-3/TRBJ2-1	0.751567	-0.000205827	1e-145	***
TRBV11-3/TRBJ2-2	0.662905	-0.000223371	7.82e-132	***
TRBV11-3/TRBJ2-6	0.646281	-0.000129412	6.89e-109	***
TRBV12-3/TRBJ1-5	0.745652	-0.000684698	3.34e-107	***
TRBV12-3/TRBJ2-2	0.714298	-0.000605358	2.3e-117	***
TRBV12-3/TRBJ2-4	0.733579	-0.000283789	3.85e-78	***
TRBV13/TRBJ1-1	1.52338	0.000457789	3.78e-09	***
TRBV13/TRBJ1-2	1.30863	0.000105448	7.15e-52	***
TRBV13/TRBJ1-4	1.52067	0.000241931	0.00108458	***
TRBV14/TRBJ1-2	0.713224	-0.000122807	2.48e-96	***
TRBV14/TRBJ1-4	1.57326	0.000371496	6.12e-09	***
TRBV15/TRBJ1-2	0.461372	-0.000296768	2.67e-217	***
TRBV15/TRBJ1-5	0.593051	-0.000300107	2.32e-245	***
TRBV15/TRBJ2-1	0.488903	-0.00055195	1.08e-299	***
TRBV15/TRBJ2-2	0.484665	-0.000380162	1.15e-249	***
TRBV15/TRBJ2-6	0.433945	-0.000535829	0	***
TRBV18/TRBJ1-1	1.66434	0.000494764	3.64e-102	***
TRBV18/TRBJ1-3	1.4125	0.000879574	9.38e-37	***
TRBV18/TRBJ1-4	1.60305	0.00101049	3.38e-109	***
TRBV18/TRBJ1-5	1.30866	0.000186239	0.00237553	***
TRBV18/TRBJ2-2	1.79402	0.000306184	5.67e-38	***
TRBV18/TRBJ2-3	1.68914	0.00108966	2.16e-145	***
TRBV18/TRBJ2-5	2.12585	0.000376875	4.53e-193	***
TRBV18/TRBJ2-7	1.48224	0.00260168	1.53e-165	***
TRBV19/TRBJ1-2	0.703998	-0.000736385	1.68e-187	***
TRBV19/TRBJ1-5	0.656237	-0.00126417	1.06e-255	***
TRBV19/TRBJ2-1	0.723737	-0.000799554	1.15e-246	***
TRBV19/TRBJ2-6	0.713433	-0.000639464	8.78e-183	***
TRBV20-1/TRBJ1-1	1.39317	0.00291889	1.27e-113	***
TRBV20-1/TRBJ1-4	1.41648	0.00190004	2.82e-93	***
TRBV20-1/TRBJ2-5	1.3118	0.000799291	2.89e-35	***
TRBV24-1/TRBJ1-2	0.533232	-0.000341785	1.13e-258	***
TRBV24-1/TRBJ1-3	0.611897	-0.000367904	1.08e-133	***
TRBV24-1/TRBJ1-4	0.764016	-0.000245988	1.02e-69	***
TRBV24-1/TRBJ1-5	0.438681	-0.00047741	3.51e-296	***
TRBV24-1/TRBJ2-1	0.673404	-0.000475818	7.04e-187	***
TRBV24-1/TRBJ2-2	0.539768	-0.000679842	4.04e-251	***
TRBV24-1/TRBJ2-5	0.75524	-0.000291374	1.45e-131	***
TRBV24-1/TRBJ2-6	0.517825	-0.000410948	2.28e-276	***
TRBV25-1/TRBJ1-2	0.404565	-0.000132769	8.92e-177	***
TRBV25-1/TRBJ1-3	0.642022	-0.000244282	4.02e-214	***
TRBV25-1/TRBJ1-4	0.724204	-0.000264694	3.43e-113	***
TRBV25-1/TRBJ1-5	0.276801	-0.00012135	4.19e-216	***
TRBV25-1/TRBJ2-3	0.72517	-0.000364593	5.47e-177	***
TRBV25-1/TRBJ2-6	0.506528	-0.000144922	6.22e-151	***
TRBV25-1/TRBJ2-7	0.62718	-0.000360617	2.09e-209	***
TRBV27/TRBJ1-1	3.91767	0.00384118	0	***
TRBV27/TRBJ1-3	1.35736	0.000149034	5.21e-42	***
TRBV27/TRBJ1-4	2.02993	0.000703974	4.49e-155	***
TRBV27/TRBJ2-1	2.77511	0.00140188	0	***
TRBV27/TRBJ2-2	2.46795	0.000408525	1.04e-200	***
TRBV27/TRBJ2-3	2.63921	0.00232921	2.65e-294	***
TRBV27/TRBJ2-4	3.07098	0.000281213	5.41e-151	***
TRBV27/TRBJ2-5	2.59304	0.000684908	7.5e-268	***
TRBV27/TRBJ2-6	3.23293	0.000699961	5.17e-263	***
TRBV27/TRBJ2-7	1.80099	0.00105986	2.38e-215	***
TRBV28/TRBJ1-2	0.413058	-0.00198151	0	***
TRBV28/TRBJ1-3	0.476784	-0.00435921	0	***
TRBV28/TRBJ1-4	0.642347	-0.00500942	0	***
TRBV28/TRBJ1-5	0.39395	-0.00228155	0	***
TRBV28/TRBJ1-6	0.363506	-0.000629881	0	***
TRBV28/TRBJ2-1	0.543809	-0.00289675	0	***
TRBV28/TRBJ2-2	0.441559	-0.00169259	0	***
TRBV28/TRBJ2-3	0.496184	-0.00766642	0	***
TRBV28/TRBJ2-4	0.620524	-0.000928919	3.59e-233	***
TRBV28/TRBJ2-5	0.597481	-0.00187371	0	***
TRBV28/TRBJ2-6	0.440812	-0.00234231	0	***
TRBV28/TRBJ2-7	0.510715	-0.00855374	0	***
TRBV29-1/TRBJ1-2	0.499094	-0.000759612	0	***
TRBV29-1/TRBJ1-3	0.739181	-0.000555738	5.51e-157	***
TRBV29-1/TRBJ1-5	0.470432	-0.000216732	1.48e-198	***
TRBV29-1/TRBJ2-1	0.606889	-0.000757884	6.41e-308	***
TRBV29-1/TRBJ2-2	0.545489	-0.000516578	7.84e-230	***
TRBV29-1/TRBJ2-6	0.486323	-0.000410616	1.11e-273	***
TRBV30/TRBJ1-1	1.79364	0.000802842	1.02e-75	***
TRBV30/TRBJ1-4	1.63026	0.00109284	4.45e-90	***
TRBV30/TRBJ1-6	1.41818	0.000144342	0.0483499	***
TRBV30/TRBJ2-3	1.86692	0.00108515	7.4e-123	***
TRBV30/TRBJ2-5	1.92546	0.000233996	1.47e-83	***
TRBV30/TRBJ2-6	1.40034	0.000249131	0.00254062	***
TRBV30/TRBJ2-7	1.35409	0.00199996	1.6e-75	***
