# Supplementary material for: LCPBert: ProtBERT-based early-stage lung cancer prediction from T cell receptor beta sequences
Source: iScience. 2026 Apr 1;29(5):115581. doi: 10.1016/j.isci.2026.115581 (PMC13098609; doi:10.1016/j.isci.2026.115581)
Supplement: Table S6. Summary statistics for the study cohorts [file mmc3.xlsx]

## Sheet: Table S6
Table S6. Summary statistics for the study cohorts
Sample ID	Disease	Age	Sex	Cohort	Cell source	Group	Data source	Raw reads	Resample_reads
HPLXTCR00001	Healthy donor (HD)	31	female	Model construction cohort	PBMC	HD_0	Lung TCR DB (https://www.lungtcr.com/); ‌GSA-Human(https://ngdc.cncb.ac.cn/gsa-human/browse/HRA007853)	12830461	100000
HPLXTCR00002	Healthy donor (HD)	39	male	Model construction cohort	PBMC	HD_0	Lung TCR DB (https://www.lungtcr.com/); ‌GSA-Human(https://ngdc.cncb.ac.cn/gsa-human/browse/HRA007853)	19225886	100000
HPLXTCR00004	Healthy donor (HD)	33	male	Model construction cohort	PBMC	HD_0	Lung TCR DB (https://www.lungtcr.com/); ‌GSA-Human(https://ngdc.cncb.ac.cn/gsa-human/browse/HRA007853)	15061245	100000
HPLXTCR00005	Healthy donor (HD)	61	male	Model construction cohort	PBMC	HD_0	Lung TCR DB (https://www.lungtcr.com/); ‌GSA-Human(https://ngdc.cncb.ac.cn/gsa-human/browse/HRA007853)	12863191	100000
HPLXTCR00006	Healthy donor (HD)	23	female	Model construction cohort	PBMC	HD_0	Lung TCR DB (https://www.lungtcr.com/); ‌GSA-Human(https://ngdc.cncb.ac.cn/gsa-human/browse/HRA007853)	14705436	100000
HPLXTCR00007	Healthy donor (HD)	40	male	Model construction cohort	PBMC	HD_0	Lung TCR DB (https://www.lungtcr.com/); ‌GSA-Human(https://ngdc.cncb.ac.cn/gsa-human/browse/HRA007853)	15258670	100000
HPLXTCR00008	Healthy donor (HD)	29	female	Model construction cohort	PBMC	HD_0	Lung TCR DB (https://www.lungtcr.com/); ‌GSA-Human(https://ngdc.cncb.ac.cn/gsa-human/browse/HRA007853)	16776724	100000
HPLXTCR00009	Healthy donor (HD)	44	male	Model construction cohort	PBMC	HD_0	Lung TCR DB (https://www.lungtcr.com/); ‌GSA-Human(https://ngdc.cncb.ac.cn/gsa-human/browse/HRA007853)	13615529	100000
HPLXTCR00010	Healthy donor (HD)	27	female	Model construction cohort	PBMC	HD_0	Lung TCR DB (https://www.lungtcr.com/); ‌GSA-Human(https://ngdc.cncb.ac.cn/gsa-human/browse/HRA007853)	19188857	100000
HPLXTCR00011	Healthy donor (HD)	37	female	Model construction cohort	PBMC	HD_0	Lung TCR DB (https://www.lungtcr.com/); ‌GSA-Human(https://ngdc.cncb.ac.cn/gsa-human/browse/HRA007853)	12183826	100000
HPLXTCR00012	Healthy donor (HD)	25	female	Model construction cohort	PBMC	HD_0	Lung TCR DB (https://www.lungtcr.com/); ‌GSA-Human(https://ngdc.cncb.ac.cn/gsa-human/browse/HRA007853)	15119167	100000
HPLXTCR00013	Healthy donor (HD)	31	female	Model construction cohort	PBMC	HD_0	Lung TCR DB (https://www.lungtcr.com/); ‌GSA-Human(https://ngdc.cncb.ac.cn/gsa-human/browse/HRA007853)	16480080	100000
HPLXTCR00014	Healthy donor (HD)	27	female	Model construction cohort	PBMC	HD_0	Lung TCR DB (https://www.lungtcr.com/); ‌GSA-Human(https://ngdc.cncb.ac.cn/gsa-human/browse/HRA007853)	15528212	100000
HPLXTCR00015	Healthy donor (HD)	31	male	Model construction cohort	PBMC	HD_0	Lung TCR DB (https://www.lungtcr.com/); ‌GSA-Human(https://ngdc.cncb.ac.cn/gsa-human/browse/HRA007853)	13272772	100000
HPLXTCR00016	Healthy donor (HD)	40	male	Model construction cohort	PBMC	HD_0	Lung TCR DB (https://www.lungtcr.com/); ‌GSA-Human(https://ngdc.cncb.ac.cn/gsa-human/browse/HRA007853)	14434074	100000
HPLXTCR00017	Healthy donor (HD)	30	female	Model construction cohort	PBMC	HD_0	Lung TCR DB (https://www.lungtcr.com/); ‌GSA-Human(https://ngdc.cncb.ac.cn/gsa-human/browse/HRA007853)	12817338	100000
HPLXTCR00018	Healthy donor (HD)	25	female	Model construction cohort	PBMC	HD_0	Lung TCR DB (https://www.lungtcr.com/); ‌GSA-Human(https://ngdc.cncb.ac.cn/gsa-human/browse/HRA007853)	15786476	100000
HPLXTCR00019	Healthy donor (HD)	29	female	Model construction cohort	PBMC	HD_0	Lung TCR DB (https://www.lungtcr.com/); ‌GSA-Human(https://ngdc.cncb.ac.cn/gsa-human/browse/HRA007853)	12371324	100000
HPLXTCR00020	Healthy donor (HD)	41	female	Model construction cohort	PBMC	HD_0	Lung TCR DB (https://www.lungtcr.com/); ‌GSA-Human(https://ngdc.cncb.ac.cn/gsa-human/browse/HRA007853)	13773412	100000
HPLXTCR00021	Healthy donor (HD)	29	female	Model construction cohort	PBMC	HD_0	Lung TCR DB (https://www.lungtcr.com/); ‌GSA-Human(https://ngdc.cncb.ac.cn/gsa-human/browse/HRA007853)	16032594	100000
HPLXTCR00022	Healthy donor (HD)	23	female	Model construction cohort	PBMC	HD_0	Lung TCR DB (https://www.lungtcr.com/); ‌GSA-Human(https://ngdc.cncb.ac.cn/gsa-human/browse/HRA007853)	15743617	100000
HPLXTCR00023	Healthy donor (HD)	21	male	Model construction cohort	PBMC	HD_0	Lung TCR DB (https://www.lungtcr.com/); ‌GSA-Human(https://ngdc.cncb.ac.cn/gsa-human/browse/HRA007853)	16948896	100000
HPLXTCR00024	Healthy donor (HD)	33	female	Model construction cohort	PBMC	HD_0	Lung TCR DB (https://www.lungtcr.com/); ‌GSA-Human(https://ngdc.cncb.ac.cn/gsa-human/browse/HRA007853)	12931357	100000
HPLXTCR00025	Healthy donor (HD)	30	female	Model construction cohort	PBMC	HD_0	Lung TCR DB (https://www.lungtcr.com/); ‌GSA-Human(https://ngdc.cncb.ac.cn/gsa-human/browse/HRA007853)	16645968	100000
HPLXTCR00026	Healthy donor (HD)	26	female	Model construction cohort	PBMC	HD_0	Lung TCR DB (https://www.lungtcr.com/); ‌GSA-Human(https://ngdc.cncb.ac.cn/gsa-human/browse/HRA007853)	16803003	100000
HPLXTCR00027	Healthy donor (HD)	27	female	Model construction cohort	PBMC	HD_0	Lung TCR DB (https://www.lungtcr.com/); ‌GSA-Human(https://ngdc.cncb.ac.cn/gsa-human/browse/HRA007853)	13344992	100000
HPLXTCR00028	Healthy donor (HD)	33	male	Model construction cohort	PBMC	HD_0	Lung TCR DB (https://www.lungtcr.com/); ‌GSA-Human(https://ngdc.cncb.ac.cn/gsa-human/browse/HRA007853)	15652203	100000
HPLXTCR00029	Healthy donor (HD)	27	female	Model construction cohort	PBMC	HD_0	Lung TCR DB (https://www.lungtcr.com/); ‌GSA-Human(https://ngdc.cncb.ac.cn/gsa-human/browse/HRA007853)	14127999	100000
HPLXTCR00030	Healthy donor (HD)	34	male	Model construction cohort	PBMC	HD_0	Lung TCR DB (https://www.lungtcr.com/); ‌GSA-Human(https://ngdc.cncb.ac.cn/gsa-human/browse/HRA007853)	14767598	100000
HPLXTCR00031	Healthy donor (HD)	22	female	Internal validation cohort	PBMC	HD_1	Lung TCR DB (https://www.lungtcr.com/); ‌GSA-Human(https://ngdc.cncb.ac.cn/gsa-human/browse/HRA007853)	16459441	100000
HPLXTCR00032	Healthy donor (HD)	25	female	Internal validation cohort	PBMC	HD_1	Lung TCR DB (https://www.lungtcr.com/); ‌GSA-Human(https://ngdc.cncb.ac.cn/gsa-human/browse/HRA007853)	11759077	100000
HPLXTCR00033	Healthy donor (HD)	58	male	Model construction cohort	PBMC	HD_0	Lung TCR DB (https://www.lungtcr.com/); ‌GSA-Human(https://ngdc.cncb.ac.cn/gsa-human/browse/HRA007853)	11866156	100000
HPLXTCR00034	Healthy donor (HD)	25	female	Internal validation cohort	PBMC	HD_1	Lung TCR DB (https://www.lungtcr.com/); ‌GSA-Human(https://ngdc.cncb.ac.cn/gsa-human/browse/HRA007853)	13288819	100000
HPLXTCR00035	Healthy donor (HD)	35	female	Model construction cohort	PBMC	HD_0	Lung TCR DB (https://www.lungtcr.com/); ‌GSA-Human(https://ngdc.cncb.ac.cn/gsa-human/browse/HRA007853)	11765924	100000
HPLXTCR00036	Healthy donor (HD)	27	female	Model construction cohort	PBMC	HD_0	Lung TCR DB (https://www.lungtcr.com/); ‌GSA-Human(https://ngdc.cncb.ac.cn/gsa-human/browse/HRA007853)	19249576	100000
HPLXTCR00037	Healthy donor (HD)	24	female	Model construction cohort	PBMC	HD_0	Lung TCR DB (https://www.lungtcr.com/); ‌GSA-Human(https://ngdc.cncb.ac.cn/gsa-human/browse/HRA007853)	15561284	100000
HPLXTCR00038	Healthy donor (HD)	27	male	Model construction cohort	PBMC	HD_0	Lung TCR DB (https://www.lungtcr.com/); ‌GSA-Human(https://ngdc.cncb.ac.cn/gsa-human/browse/HRA007853)	12426207	100000
HPLXTCR00039	Healthy donor (HD)	46	male	Model construction cohort	PBMC	HD_0	Lung TCR DB (https://www.lungtcr.com/); ‌GSA-Human(https://ngdc.cncb.ac.cn/gsa-human/browse/HRA007853)	12225575	100000
HPLXTCR00040	Healthy donor (HD)	31	female	Model construction cohort	PBMC	HD_0	Lung TCR DB (https://www.lungtcr.com/); ‌GSA-Human(https://ngdc.cncb.ac.cn/gsa-human/browse/HRA007853)	15115298	100000
HPLXTCR00041	Healthy donor (HD)	31	female	Model construction cohort	PBMC	HD_0	Lung TCR DB (https://www.lungtcr.com/); ‌GSA-Human(https://ngdc.cncb.ac.cn/gsa-human/browse/HRA007853)	12072119	100000
HPLXTCR00042	Healthy donor (HD)	34	female	Model construction cohort	PBMC	HD_0	Lung TCR DB (https://www.lungtcr.com/); ‌GSA-Human(https://ngdc.cncb.ac.cn/gsa-human/browse/HRA007853)	12874112	100000
HPLXTCR00043	Healthy donor (HD)	23	female	Model construction cohort	PBMC	HD_0	Lung TCR DB (https://www.lungtcr.com/); ‌GSA-Human(https://ngdc.cncb.ac.cn/gsa-human/browse/HRA007853)	10146198	100000
HPLXTCR00044	Healthy donor (HD)	38	female	Model construction cohort	PBMC	HD_0	Lung TCR DB (https://www.lungtcr.com/); ‌GSA-Human(https://ngdc.cncb.ac.cn/gsa-human/browse/HRA007853)	14631840	100000
HPLXTCR00045	Healthy donor (HD)	47	female	Internal validation cohort	PBMC	HD_1	Lung TCR DB (https://www.lungtcr.com/); ‌GSA-Human(https://ngdc.cncb.ac.cn/gsa-human/browse/HRA007853)	14546200	100000
HPLXTCR00046	Healthy donor (HD)	26	female	Internal validation cohort	PBMC	HD_1	Lung TCR DB (https://www.lungtcr.com/); ‌GSA-Human(https://ngdc.cncb.ac.cn/gsa-human/browse/HRA007853)	11595723	100000
HPLXTCR00047	Healthy donor (HD)	34	male	Internal validation cohort	PBMC	HD_1	Lung TCR DB (https://www.lungtcr.com/); ‌GSA-Human(https://ngdc.cncb.ac.cn/gsa-human/browse/HRA007853)	15522587	100000
HPLXTCR00048	Healthy donor (HD)	31	female	Model construction cohort	PBMC	HD_0	Lung TCR DB (https://www.lungtcr.com/); ‌GSA-Human(https://ngdc.cncb.ac.cn/gsa-human/browse/HRA007853)	15079572	100000
HPLXTCR00049	Healthy donor (HD)	28	female	Model construction cohort	PBMC	HD_0	Lung TCR DB (https://www.lungtcr.com/); ‌GSA-Human(https://ngdc.cncb.ac.cn/gsa-human/browse/HRA007853)	14344540	100000
HPLXTCR00050	Healthy donor (HD)	24	female	Model construction cohort	PBMC	HD_0	Lung TCR DB (https://www.lungtcr.com/); ‌GSA-Human(https://ngdc.cncb.ac.cn/gsa-human/browse/HRA007853)	12100001	100000
HPLXTCR00051	Healthy donor (HD)	39	female	Model construction cohort	PBMC	HD_0	Lung TCR DB (https://www.lungtcr.com/); ‌GSA-Human(https://ngdc.cncb.ac.cn/gsa-human/browse/HRA007853)	10873088	100000
HPLXTCR00052	Healthy donor (HD)	31	female	Model construction cohort	PBMC	HD_0	Lung TCR DB (https://www.lungtcr.com/); ‌GSA-Human(https://ngdc.cncb.ac.cn/gsa-human/browse/HRA007853)	11946811	100000
HPLXTCR00053	Healthy donor (HD)	24	male	Internal validation cohort	PBMC	HD_1	Lung TCR DB (https://www.lungtcr.com/); ‌GSA-Human(https://ngdc.cncb.ac.cn/gsa-human/browse/HRA007853)	12483041	100000
HPLXTCR00054	Healthy donor (HD)	30	male	Model construction cohort	PBMC	HD_0	Lung TCR DB (https://www.lungtcr.com/); ‌GSA-Human(https://ngdc.cncb.ac.cn/gsa-human/browse/HRA007853)	10519120	100000
HPLXTCR00055	Healthy donor (HD)	51	male	Model construction cohort	PBMC	HD_0	Lung TCR DB (https://www.lungtcr.com/); ‌GSA-Human(https://ngdc.cncb.ac.cn/gsa-human/browse/HRA007853)	12800190	100000
HPLXTCR00056	Healthy donor (HD)	33	female	Model construction cohort	PBMC	HD_0	Lung TCR DB (https://www.lungtcr.com/); ‌GSA-Human(https://ngdc.cncb.ac.cn/gsa-human/browse/HRA007853)	13446380	100000
HPLXTCR00057	Healthy donor (HD)	53	male	Model construction cohort	PBMC	HD_0	Lung TCR DB (https://www.lungtcr.com/); ‌GSA-Human(https://ngdc.cncb.ac.cn/gsa-human/browse/HRA007853)	12961696	100000
HPLXTCR00058	Healthy donor (HD)	37	female	Internal validation cohort	PBMC	HD_1	Lung TCR DB (https://www.lungtcr.com/); ‌GSA-Human(https://ngdc.cncb.ac.cn/gsa-human/browse/HRA007853)	13286705	100000
HPLXTCR00059	Healthy donor (HD)	38	male	Model construction cohort	PBMC	HD_0	Lung TCR DB (https://www.lungtcr.com/); ‌GSA-Human(https://ngdc.cncb.ac.cn/gsa-human/browse/HRA007853)	9188219	100000
HPLXTCR00060	Healthy donor (HD)	26	female	Model construction cohort	PBMC	HD_0	Lung TCR DB (https://www.lungtcr.com/); ‌GSA-Human(https://ngdc.cncb.ac.cn/gsa-human/browse/HRA007853)	12879969	100000
HPLXTCR00061	Healthy donor (HD)	27	female	Model construction cohort	PBMC	HD_0	Lung TCR DB (https://www.lungtcr.com/); ‌GSA-Human(https://ngdc.cncb.ac.cn/gsa-human/browse/HRA007853)	10777507	100000
HPLXTCR00062	Healthy donor (HD)	45	male	Model construction cohort	PBMC	HD_0	Lung TCR DB (https://www.lungtcr.com/); ‌GSA-Human(https://ngdc.cncb.ac.cn/gsa-human/browse/HRA007853)	10491426	100000
HPLXTCR00063	Healthy donor (HD)	32	male	Model construction cohort	PBMC	HD_0	Lung TCR DB (https://www.lungtcr.com/); ‌GSA-Human(https://ngdc.cncb.ac.cn/gsa-human/browse/HRA007853)	12992461	100000
HPLXTCR00064	Healthy donor (HD)	47	female	Model construction cohort	PBMC	HD_0	Lung TCR DB (https://www.lungtcr.com/); ‌GSA-Human(https://ngdc.cncb.ac.cn/gsa-human/browse/HRA007853)	11317081	100000
HPLXTCR00065	Healthy donor (HD)	53	female	Internal validation cohort	PBMC	HD_1	Lung TCR DB (https://www.lungtcr.com/); ‌GSA-Human(https://ngdc.cncb.ac.cn/gsa-human/browse/HRA007853)	9829833	100000
HPLXTCR00066	Healthy donor (HD)	52	female	Model construction cohort	PBMC	HD_0	Lung TCR DB (https://www.lungtcr.com/); ‌GSA-Human(https://ngdc.cncb.ac.cn/gsa-human/browse/HRA007853)	10437258	100000
HPLXTCR00067	Healthy donor (HD)	22	male	Model construction cohort	PBMC	HD_0	Lung TCR DB (https://www.lungtcr.com/); ‌GSA-Human(https://ngdc.cncb.ac.cn/gsa-human/browse/HRA007853)	17316341	100000
HPLXTCR00068	Healthy donor (HD)	42	male	Model construction cohort	PBMC	HD_0	Lung TCR DB (https://www.lungtcr.com/); ‌GSA-Human(https://ngdc.cncb.ac.cn/gsa-human/browse/HRA007853)	15300536	100000
HPLXTCR00069	Healthy donor (HD)	25	female	Internal validation cohort	PBMC	HD_1	Lung TCR DB (https://www.lungtcr.com/); ‌GSA-Human(https://ngdc.cncb.ac.cn/gsa-human/browse/HRA007853)	18462579	100000
HPLXTCR00070	Healthy donor (HD)	36	male	Model construction cohort	PBMC	HD_0	Lung TCR DB (https://www.lungtcr.com/); ‌GSA-Human(https://ngdc.cncb.ac.cn/gsa-human/browse/HRA007853)	14290800	100000
HPLXTCR00071	Healthy donor (HD)	34	male	Model construction cohort	PBMC	HD_0	Lung TCR DB (https://www.lungtcr.com/); ‌GSA-Human(https://ngdc.cncb.ac.cn/gsa-human/browse/HRA007853)	13623577	100000
HPLXTCR00072	Healthy donor (HD)	37	female	Internal validation cohort	PBMC	HD_1	Lung TCR DB (https://www.lungtcr.com/); ‌GSA-Human(https://ngdc.cncb.ac.cn/gsa-human/browse/HRA007853)	13560995	100000
HPLXTCR00073	Healthy donor (HD)	23	female	Model construction cohort	PBMC	HD_0	Lung TCR DB (https://www.lungtcr.com/); ‌GSA-Human(https://ngdc.cncb.ac.cn/gsa-human/browse/HRA007853)	18379983	100000
HPLXTCR00074	Healthy donor (HD)	45	male	Model construction cohort	PBMC	HD_0	Lung TCR DB (https://www.lungtcr.com/); ‌GSA-Human(https://ngdc.cncb.ac.cn/gsa-human/browse/HRA007853)	14837586	100000
HPLXTCR00075	Healthy donor (HD)	24	female	Internal validation cohort	PBMC	HD_1	Lung TCR DB (https://www.lungtcr.com/); ‌GSA-Human(https://ngdc.cncb.ac.cn/gsa-human/browse/HRA007853)	18402451	100000
HPLXTCR00076	Healthy donor (HD)	22	female	Model construction cohort	PBMC	HD_0	Lung TCR DB (https://www.lungtcr.com/); ‌GSA-Human(https://ngdc.cncb.ac.cn/gsa-human/browse/HRA007853)	19115359	100000
HPLXTCR00077	Healthy donor (HD)	49	male	Model construction cohort	PBMC	HD_0	Lung TCR DB (https://www.lungtcr.com/); ‌GSA-Human(https://ngdc.cncb.ac.cn/gsa-human/browse/HRA007853)	15233047	100000
HPLXTCR00078	Healthy donor (HD)	32	female	Model construction cohort	PBMC	HD_0	Lung TCR DB (https://www.lungtcr.com/); ‌GSA-Human(https://ngdc.cncb.ac.cn/gsa-human/browse/HRA007853)	13518466	100000
HPLXTCR00079	Healthy donor (HD)	55	female	Model construction cohort	PBMC	HD_0	Lung TCR DB (https://www.lungtcr.com/); ‌GSA-Human(https://ngdc.cncb.ac.cn/gsa-human/browse/HRA007853)	16645902	100000
HPLXTCR00080	Healthy donor (HD)	41	male	Model construction cohort	PBMC	HD_0	Lung TCR DB (https://www.lungtcr.com/); ‌GSA-Human(https://ngdc.cncb.ac.cn/gsa-human/browse/HRA007853)	14945378	100000
HPLXTCR00081	Healthy donor (HD)	52	female	Model construction cohort	PBMC	HD_0	Lung TCR DB (https://www.lungtcr.com/); ‌GSA-Human(https://ngdc.cncb.ac.cn/gsa-human/browse/HRA007853)	15841845	100000
HPLXTCR00082	Healthy donor (HD)	61	male	Model construction cohort	PBMC	HD_0	Lung TCR DB (https://www.lungtcr.com/); ‌GSA-Human(https://ngdc.cncb.ac.cn/gsa-human/browse/HRA007853)	13884888	100000
HPLXTCR00083	Healthy donor (HD)	42	female	Model construction cohort	PBMC	HD_0	Lung TCR DB (https://www.lungtcr.com/); ‌GSA-Human(https://ngdc.cncb.ac.cn/gsa-human/browse/HRA007853)	15648756	100000
HPLXTCR00084	Healthy donor (HD)	33	female	Model construction cohort	PBMC	HD_0	Lung TCR DB (https://www.lungtcr.com/); ‌GSA-Human(https://ngdc.cncb.ac.cn/gsa-human/browse/HRA007853)	17093584	100000
HPLXTCR00085	Healthy donor (HD)	25	female	Model construction cohort	PBMC	HD_0	Lung TCR DB (https://www.lungtcr.com/); ‌GSA-Human(https://ngdc.cncb.ac.cn/gsa-human/browse/HRA007853)	14970925	100000
HPLXTCR00086	Healthy donor (HD)	25	female	Model construction cohort	PBMC	HD_0	Lung TCR DB (https://www.lungtcr.com/); ‌GSA-Human(https://ngdc.cncb.ac.cn/gsa-human/browse/HRA007853)	13912403	100000
HPLXTCR00087	Healthy donor (HD)	27	female	Model construction cohort	PBMC	HD_0	Lung TCR DB (https://www.lungtcr.com/); ‌GSA-Human(https://ngdc.cncb.ac.cn/gsa-human/browse/HRA007853)	11463368	100000
HPLXTCR00088	Healthy donor (HD)	54	male	Model construction cohort	PBMC	HD_0	Lung TCR DB (https://www.lungtcr.com/); ‌GSA-Human(https://ngdc.cncb.ac.cn/gsa-human/browse/HRA007853)	15369967	100000
HPLXTCR00089	Healthy donor (HD)	53	male	Internal validation cohort	PBMC	HD_1	Lung TCR DB (https://www.lungtcr.com/); ‌GSA-Human(https://ngdc.cncb.ac.cn/gsa-human/browse/HRA007853)	15456111	100000
HPLXTCR00090	Healthy donor (HD)	24	female	Model construction cohort	PBMC	HD_0	Lung TCR DB (https://www.lungtcr.com/); ‌GSA-Human(https://ngdc.cncb.ac.cn/gsa-human/browse/HRA007853)	17186190	100000
HPLXTCR00091	Healthy donor (HD)	33	female	Model construction cohort	PBMC	HD_0	Lung TCR DB (https://www.lungtcr.com/); ‌GSA-Human(https://ngdc.cncb.ac.cn/gsa-human/browse/HRA007853)	15321282	100000
HPLXTCR00092	Healthy donor (HD)	47	female	Model construction cohort	PBMC	HD_0	Lung TCR DB (https://www.lungtcr.com/); ‌GSA-Human(https://ngdc.cncb.ac.cn/gsa-human/browse/HRA007853)	14320614	100000
HPLXTCR00093	Healthy donor (HD)	49	male	Model construction cohort	PBMC	HD_0	Lung TCR DB (https://www.lungtcr.com/); ‌GSA-Human(https://ngdc.cncb.ac.cn/gsa-human/browse/HRA007853)	12811610	100000
HPLXTCR00094	Healthy donor (HD)	28	male	Model construction cohort	PBMC	HD_0	Lung TCR DB (https://www.lungtcr.com/); ‌GSA-Human(https://ngdc.cncb.ac.cn/gsa-human/browse/HRA007853)	19526023	100000
HPLXTCR00095	Healthy donor (HD)	49	male	Internal validation cohort	PBMC	HD_1	Lung TCR DB (https://www.lungtcr.com/); ‌GSA-Human(https://ngdc.cncb.ac.cn/gsa-human/browse/HRA007853)	15554593	100000
HPLXTCR00096	Healthy donor (HD)	31	female	Model construction cohort	PBMC	HD_0	Lung TCR DB (https://www.lungtcr.com/); ‌GSA-Human(https://ngdc.cncb.ac.cn/gsa-human/browse/HRA007853)	15826275	100000
HPLXTCR00097	Healthy donor (HD)	42	male	Model construction cohort	PBMC	HD_0	Lung TCR DB (https://www.lungtcr.com/); ‌GSA-Human(https://ngdc.cncb.ac.cn/gsa-human/browse/HRA007853)	19200027	100000
HPLXTCR00098	Healthy donor (HD)	28	male	Internal validation cohort	PBMC	HD_1	Lung TCR DB (https://www.lungtcr.com/); ‌GSA-Human(https://ngdc.cncb.ac.cn/gsa-human/browse/HRA007853)	15596766	100000
HPLXTCR00099	Healthy donor (HD)	31	female	Model construction cohort	PBMC	HD_0	Lung TCR DB (https://www.lungtcr.com/); ‌GSA-Human(https://ngdc.cncb.ac.cn/gsa-human/browse/HRA007853)	15975958	100000
HPLXTCR00100	Healthy donor (HD)	25	female	Model construction cohort	PBMC	HD_0	Lung TCR DB (https://www.lungtcr.com/); ‌GSA-Human(https://ngdc.cncb.ac.cn/gsa-human/browse/HRA007853)	18071424	100000
HPLXTCR00101	Healthy donor (HD)	40	male	Model construction cohort	PBMC	HD_0	Lung TCR DB (https://www.lungtcr.com/); ‌GSA-Human(https://ngdc.cncb.ac.cn/gsa-human/browse/HRA007853)	23939940	100000
HPLXTCR00102	Healthy donor (HD)	24	female	Internal validation cohort	PBMC	HD_1	Lung TCR DB (https://www.lungtcr.com/); ‌GSA-Human(https://ngdc.cncb.ac.cn/gsa-human/browse/HRA007853)	16015093	100000
HPLXTCR00103	Healthy donor (HD)	38	female	Model construction cohort	PBMC	HD_0	Lung TCR DB (https://www.lungtcr.com/); ‌GSA-Human(https://ngdc.cncb.ac.cn/gsa-human/browse/HRA007853)	17346141	100000
HPLXTCR00104	Healthy donor (HD)	45	male	Model construction cohort	PBMC	HD_0	Lung TCR DB (https://www.lungtcr.com/); ‌GSA-Human(https://ngdc.cncb.ac.cn/gsa-human/browse/HRA007853)	16869871	100000
HPLXTCR00105	Healthy donor (HD)	34	female	Model construction cohort	PBMC	HD_0	Lung TCR DB (https://www.lungtcr.com/); ‌GSA-Human(https://ngdc.cncb.ac.cn/gsa-human/browse/HRA007853)	18659885	100000
HPLXTCR00106	Healthy donor (HD)	31	male	Internal validation cohort	PBMC	HD_1	Lung TCR DB (https://www.lungtcr.com/); ‌GSA-Human(https://ngdc.cncb.ac.cn/gsa-human/browse/HRA007853)	17972059	100000
HPLXTCR00107	Healthy donor (HD)	28	female	Model construction cohort	PBMC	HD_0	Lung TCR DB (https://www.lungtcr.com/); ‌GSA-Human(https://ngdc.cncb.ac.cn/gsa-human/browse/HRA007853)	16032492	100000
HPLXTCR00108	Healthy donor (HD)	34	female	Model construction cohort	PBMC	HD_0	Lung TCR DB (https://www.lungtcr.com/); ‌GSA-Human(https://ngdc.cncb.ac.cn/gsa-human/browse/HRA007853)	17285697	100000
HPLXTCR00109	Healthy donor (HD)	38	female	Model construction cohort	PBMC	HD_0	Lung TCR DB (https://www.lungtcr.com/); ‌GSA-Human(https://ngdc.cncb.ac.cn/gsa-human/browse/HRA007853)	18400801	100000
HPLXTCR00110	Healthy donor (HD)	54	male	Model construction cohort	PBMC	HD_0	Lung TCR DB (https://www.lungtcr.com/); ‌GSA-Human(https://ngdc.cncb.ac.cn/gsa-human/browse/HRA007853)	16683643	100000
HPLXTCR00111	Healthy donor (HD)	42	female	Internal validation cohort	PBMC	HD_1	Lung TCR DB (https://www.lungtcr.com/); ‌GSA-Human(https://ngdc.cncb.ac.cn/gsa-human/browse/HRA007853)	17864670	100000
HPLXTCR00112	Healthy donor (HD)	33	female	Model construction cohort	PBMC	HD_0	Lung TCR DB (https://www.lungtcr.com/); ‌GSA-Human(https://ngdc.cncb.ac.cn/gsa-human/browse/HRA007853)	15397337	100000
HPLXTCR00113	Healthy donor (HD)	31	female	Internal validation cohort	PBMC	HD_1	Lung TCR DB (https://www.lungtcr.com/); ‌GSA-Human(https://ngdc.cncb.ac.cn/gsa-human/browse/HRA007853)	17799938	100000
HPLXTCR00114	Healthy donor (HD)	42	female	Model construction cohort	PBMC	HD_0	Lung TCR DB (https://www.lungtcr.com/); ‌GSA-Human(https://ngdc.cncb.ac.cn/gsa-human/browse/HRA007853)	17559826	100000
HPLXTCR00115	Healthy donor (HD)	55	male	Model construction cohort	PBMC	HD_0	Lung TCR DB (https://www.lungtcr.com/); ‌GSA-Human(https://ngdc.cncb.ac.cn/gsa-human/browse/HRA007853)	13311645	100000
HPLXTCR00116	Healthy donor (HD)	53	female	Model construction cohort	PBMC	HD_0	Lung TCR DB (https://www.lungtcr.com/); ‌GSA-Human(https://ngdc.cncb.ac.cn/gsa-human/browse/HRA007853)	16819368	100000
HPLXTCR00117	Healthy donor (HD)	35	female	Model construction cohort	PBMC	HD_0	Lung TCR DB (https://www.lungtcr.com/); ‌GSA-Human(https://ngdc.cncb.ac.cn/gsa-human/browse/HRA007853)	20277957	100000
HPLXTCR00118	Healthy donor (HD)	31	female	Model construction cohort	PBMC	HD_0	Lung TCR DB (https://www.lungtcr.com/); ‌GSA-Human(https://ngdc.cncb.ac.cn/gsa-human/browse/HRA007853)	14968592	100000
HPLXTCR00119	Healthy donor (HD)	37	female	Model construction cohort	PBMC	HD_0	Lung TCR DB (https://www.lungtcr.com/); ‌GSA-Human(https://ngdc.cncb.ac.cn/gsa-human/browse/HRA007853)	16454623	100000
HPLXTCR00120	Healthy donor (HD)	53	male	Model construction cohort	PBMC	HD_0	Lung TCR DB (https://www.lungtcr.com/); ‌GSA-Human(https://ngdc.cncb.ac.cn/gsa-human/browse/HRA007853)	14839279	100000
HPLXTCR00121	Healthy donor (HD)	31	female	Model construction cohort	PBMC	HD_0	Lung TCR DB (https://www.lungtcr.com/); ‌GSA-Human(https://ngdc.cncb.ac.cn/gsa-human/browse/HRA007853)	20786172	100000
HPLXTCR00122	Healthy donor (HD)	59	male	Model construction cohort	PBMC	HD_0	Lung TCR DB (https://www.lungtcr.com/); ‌GSA-Human(https://ngdc.cncb.ac.cn/gsa-human/browse/HRA007853)	16351522	100000
HPLXTCR00123	Healthy donor (HD)	34	female	Model construction cohort	PBMC	HD_0	Lung TCR DB (https://www.lungtcr.com/); ‌GSA-Human(https://ngdc.cncb.ac.cn/gsa-human/browse/HRA007853)	13625690	100000
HPLXTCR00124	Healthy donor (HD)	48	male	Model construction cohort	PBMC	HD_0	Lung TCR DB (https://www.lungtcr.com/); ‌GSA-Human(https://ngdc.cncb.ac.cn/gsa-human/browse/HRA007853)	15049108	100000
HPLXTCR00125	Healthy donor (HD)	34	female	Model construction cohort	PBMC	HD_0	Lung TCR DB (https://www.lungtcr.com/); ‌GSA-Human(https://ngdc.cncb.ac.cn/gsa-human/browse/HRA007853)	17802619	100000
HPLXTCR00126	Healthy donor (HD)	59	male	Internal validation cohort	PBMC	HD_1	Lung TCR DB (https://www.lungtcr.com/); ‌GSA-Human(https://ngdc.cncb.ac.cn/gsa-human/browse/HRA007853)	10944540	100000
HPLXTCR00127	Healthy donor (HD)	31	female	Model construction cohort	PBMC	HD_0	Lung TCR DB (https://www.lungtcr.com/); ‌GSA-Human(https://ngdc.cncb.ac.cn/gsa-human/browse/HRA007853)	16898594	100000
HPLXTCR00128	Healthy donor (HD)	58	male	Model construction cohort	PBMC	HD_0	Lung TCR DB (https://www.lungtcr.com/); ‌GSA-Human(https://ngdc.cncb.ac.cn/gsa-human/browse/HRA007853)	14636289	100000
HPLXTCR00129	Healthy donor (HD)	59	male	Model construction cohort	PBMC	HD_0	Lung TCR DB (https://www.lungtcr.com/); ‌GSA-Human(https://ngdc.cncb.ac.cn/gsa-human/browse/HRA007853)	15230439	100000
HPLXTCR00130	Healthy donor (HD)	42	male	Model construction cohort	PBMC	HD_0	Lung TCR DB (https://www.lungtcr.com/); ‌GSA-Human(https://ngdc.cncb.ac.cn/gsa-human/browse/HRA007853)	18198886	100000
HPLXTCR00131	Healthy donor (HD)	39	female	Model construction cohort	PBMC	HD_0	Lung TCR DB (https://www.lungtcr.com/); ‌GSA-Human(https://ngdc.cncb.ac.cn/gsa-human/browse/HRA007853)	10145143	100000
HPLXTCR00132	Healthy donor (HD)	31	female	Model construction cohort	PBMC	HD_0	Lung TCR DB (https://www.lungtcr.com/); ‌GSA-Human(https://ngdc.cncb.ac.cn/gsa-human/browse/HRA007853)	21318156	100000
HPLXTCR00133	Healthy donor (HD)	48	male	Model construction cohort	PBMC	HD_0	Lung TCR DB (https://www.lungtcr.com/); ‌GSA-Human(https://ngdc.cncb.ac.cn/gsa-human/browse/HRA007853)	12076978	100000
HPLXTCR00134	Healthy donor (HD)	52	male	Model construction cohort	PBMC	HD_0	Lung TCR DB (https://www.lungtcr.com/); ‌GSA-Human(https://ngdc.cncb.ac.cn/gsa-human/browse/HRA007853)	15720760	100000
HPLXTCR00135	Healthy donor (HD)	32	female	Model construction cohort	PBMC	HD_0	Lung TCR DB (https://www.lungtcr.com/); ‌GSA-Human(https://ngdc.cncb.ac.cn/gsa-human/browse/HRA007853)	18311794	100000
HPLXTCR00137	Healthy donor (HD)	30	female	Internal validation cohort	PBMC	HD_1	Lung TCR DB (https://www.lungtcr.com/); ‌GSA-Human(https://ngdc.cncb.ac.cn/gsa-human/browse/HRA007853)	14796073	100000
HPLXTCR00138	Healthy donor (HD)	36	female	Internal validation cohort	PBMC	HD_1	Lung TCR DB (https://www.lungtcr.com/); ‌GSA-Human(https://ngdc.cncb.ac.cn/gsa-human/browse/HRA007853)	11862638	100000
HPLXTCR00139	Healthy donor (HD)	31	female	Model construction cohort	PBMC	HD_0	Lung TCR DB (https://www.lungtcr.com/); ‌GSA-Human(https://ngdc.cncb.ac.cn/gsa-human/browse/HRA007853)	15427267	100000
HPLXTCR00140	Healthy donor (HD)	32	female	Model construction cohort	PBMC	HD_0	Lung TCR DB (https://www.lungtcr.com/); ‌GSA-Human(https://ngdc.cncb.ac.cn/gsa-human/browse/HRA007853)	18250969	100000
HPLXTCR00141	Healthy donor (HD)	36	female	Model construction cohort	PBMC	HD_0	Lung TCR DB (https://www.lungtcr.com/); ‌GSA-Human(https://ngdc.cncb.ac.cn/gsa-human/browse/HRA007853)	19256006	100000
HPLXTCR00142	Healthy donor (HD)	40	male	Model construction cohort	PBMC	HD_0	Lung TCR DB (https://www.lungtcr.com/); ‌GSA-Human(https://ngdc.cncb.ac.cn/gsa-human/browse/HRA007853)	16263912	100000
HPLXTCR00143	Healthy donor (HD)	38	male	Model construction cohort	PBMC	HD_0	Lung TCR DB (https://www.lungtcr.com/); ‌GSA-Human(https://ngdc.cncb.ac.cn/gsa-human/browse/HRA007853)	16899577	100000
HPLXTCR00144	Healthy donor (HD)	56	male	Internal validation cohort	PBMC	HD_1	Lung TCR DB (https://www.lungtcr.com/); ‌GSA-Human(https://ngdc.cncb.ac.cn/gsa-human/browse/HRA007853)	19567521	100000
HPLXTCR00145	Healthy donor (HD)	38	female	Model construction cohort	PBMC	HD_0	Lung TCR DB (https://www.lungtcr.com/); ‌GSA-Human(https://ngdc.cncb.ac.cn/gsa-human/browse/HRA007853)	16082683	100000
HPLXTCR00146	Healthy donor (HD)	42	female	Model construction cohort	PBMC	HD_0	Lung TCR DB (https://www.lungtcr.com/); ‌GSA-Human(https://ngdc.cncb.ac.cn/gsa-human/browse/HRA007853)	14960762	100000
HPLXTCR00147	Healthy donor (HD)	29	female	Model construction cohort	PBMC	HD_0	Lung TCR DB (https://www.lungtcr.com/); ‌GSA-Human(https://ngdc.cncb.ac.cn/gsa-human/browse/HRA007853)	15052451	100000
HPLXTCR00148	Healthy donor (HD)	40	female	Model construction cohort	PBMC	HD_0	Lung TCR DB (https://www.lungtcr.com/); ‌GSA-Human(https://ngdc.cncb.ac.cn/gsa-human/browse/HRA007853)	15022271	100000
HPLXTCR00149	Healthy donor (HD)	44	male	Model construction cohort	PBMC	HD_0	Lung TCR DB (https://www.lungtcr.com/); ‌GSA-Human(https://ngdc.cncb.ac.cn/gsa-human/browse/HRA007853)	14757959	100000
HPLXTCR00150	Healthy donor (HD)	28	female	Model construction cohort	PBMC	HD_0	Lung TCR DB (https://www.lungtcr.com/); ‌GSA-Human(https://ngdc.cncb.ac.cn/gsa-human/browse/HRA007853)	14864727	100000
HPLXTCR00151	Healthy donor (HD)	36	female	Model construction cohort	PBMC	HD_0	Lung TCR DB (https://www.lungtcr.com/); ‌GSA-Human(https://ngdc.cncb.ac.cn/gsa-human/browse/HRA007853)	14778211	100000
HPLXTCR00152	Healthy donor (HD)	37	female	Internal validation cohort	PBMC	HD_1	Lung TCR DB (https://www.lungtcr.com/); ‌GSA-Human(https://ngdc.cncb.ac.cn/gsa-human/browse/HRA007853)	15124049	100000
HPLXTCR00153	Healthy donor (HD)	36	female	Model construction cohort	PBMC	HD_0	Lung TCR DB (https://www.lungtcr.com/); ‌GSA-Human(https://ngdc.cncb.ac.cn/gsa-human/browse/HRA007853)	14734866	100000
HPLXTCR00154	Healthy donor (HD)	32	female	Model construction cohort	PBMC	HD_0	Lung TCR DB (https://www.lungtcr.com/); ‌GSA-Human(https://ngdc.cncb.ac.cn/gsa-human/browse/HRA007853)	15911380	100000
HPLXTCR00155	Healthy donor (HD)	55	male	Internal validation cohort	PBMC	HD_1	Lung TCR DB (https://www.lungtcr.com/); ‌GSA-Human(https://ngdc.cncb.ac.cn/gsa-human/browse/HRA007853)	12055972	100000
HPLXTCR00156	Healthy donor (HD)	53	female	Model construction cohort	PBMC	HD_0	Lung TCR DB (https://www.lungtcr.com/); ‌GSA-Human(https://ngdc.cncb.ac.cn/gsa-human/browse/HRA007853)	14984765	100000
HPLXTCR00157	Healthy donor (HD)	46	female	Model construction cohort	PBMC	HD_0	Lung TCR DB (https://www.lungtcr.com/); ‌GSA-Human(https://ngdc.cncb.ac.cn/gsa-human/browse/HRA007853)	11980916	100000
HPLXTCR00158	Healthy donor (HD)	37	male	Model construction cohort	PBMC	HD_0	Lung TCR DB (https://www.lungtcr.com/); ‌GSA-Human(https://ngdc.cncb.ac.cn/gsa-human/browse/HRA007853)	15373593	100000
HPLXTCR00159	Healthy donor (HD)	48	female	Model construction cohort	PBMC	HD_0	Lung TCR DB (https://www.lungtcr.com/); ‌GSA-Human(https://ngdc.cncb.ac.cn/gsa-human/browse/HRA007853)	15478094	100000
HPLXTCR00160	Healthy donor (HD)	44	female	Internal validation cohort	PBMC	HD_1	Lung TCR DB (https://www.lungtcr.com/); ‌GSA-Human(https://ngdc.cncb.ac.cn/gsa-human/browse/HRA007853)	17954436	100000
HPLXTCR00161	Healthy donor (HD)	51	male	Model construction cohort	PBMC	HD_0	Lung TCR DB (https://www.lungtcr.com/); ‌GSA-Human(https://ngdc.cncb.ac.cn/gsa-human/browse/HRA007853)	16301535	100000
HPLXTCR00162	Healthy donor (HD)	56	male	Model construction cohort	PBMC	HD_0	Lung TCR DB (https://www.lungtcr.com/); ‌GSA-Human(https://ngdc.cncb.ac.cn/gsa-human/browse/HRA007853)	18843381	100000
HPLXTCR00163	Healthy donor (HD)	44	male	Model construction cohort	PBMC	HD_0	Lung TCR DB (https://www.lungtcr.com/); ‌GSA-Human(https://ngdc.cncb.ac.cn/gsa-human/browse/HRA007853)	18273951	100000
HPLXTCR00164	Healthy donor (HD)	53	female	Model construction cohort	PBMC	HD_0	Lung TCR DB (https://www.lungtcr.com/); ‌GSA-Human(https://ngdc.cncb.ac.cn/gsa-human/browse/HRA007853)	17525026	100000
HPLXTCR00165	Healthy donor (HD)	51	male	Model construction cohort	PBMC	HD_0	Lung TCR DB (https://www.lungtcr.com/); ‌GSA-Human(https://ngdc.cncb.ac.cn/gsa-human/browse/HRA007853)	18982302	100000
HPLXTCR00166	Healthy donor (HD)	57	male	Internal validation cohort	PBMC	HD_1	Lung TCR DB (https://www.lungtcr.com/); ‌GSA-Human(https://ngdc.cncb.ac.cn/gsa-human/browse/HRA007853)	16871727	100000
HPLXTCR00167	Healthy donor (HD)	46	male	Model construction cohort	PBMC	HD_0	Lung TCR DB (https://www.lungtcr.com/); ‌GSA-Human(https://ngdc.cncb.ac.cn/gsa-human/browse/HRA007853)	18359831	100000
HPLXTCR00168	Healthy donor (HD)	32	female	Model construction cohort	PBMC	HD_0	Lung TCR DB (https://www.lungtcr.com/); ‌GSA-Human(https://ngdc.cncb.ac.cn/gsa-human/browse/HRA007853)	18103713	100000
HPLXTCR00169	Healthy donor (HD)	45	female	Model construction cohort	PBMC	HD_0	Lung TCR DB (https://www.lungtcr.com/); ‌GSA-Human(https://ngdc.cncb.ac.cn/gsa-human/browse/HRA007853)	23517441	100000
HPLXTCR00170	Healthy donor (HD)	26	male	Model construction cohort	PBMC	HD_0	Lung TCR DB (https://www.lungtcr.com/); ‌GSA-Human(https://ngdc.cncb.ac.cn/gsa-human/browse/HRA007853)	15486510	100000
HPLXTCR00171	Healthy donor (HD)	52	female	Internal validation cohort	PBMC	HD_1	Lung TCR DB (https://www.lungtcr.com/); ‌GSA-Human(https://ngdc.cncb.ac.cn/gsa-human/browse/HRA007853)	18286066	100000
HPLXTCR00172	Healthy donor (HD)	49	male	Model construction cohort	PBMC	HD_0	Lung TCR DB (https://www.lungtcr.com/); ‌GSA-Human(https://ngdc.cncb.ac.cn/gsa-human/browse/HRA007853)	17926616	100000
HPLXTCR00173	Healthy donor (HD)	50	male	Internal validation cohort	PBMC	HD_1	Lung TCR DB (https://www.lungtcr.com/); ‌GSA-Human(https://ngdc.cncb.ac.cn/gsa-human/browse/HRA007853)	17779463	100000
HPLXTCR00174	Healthy donor (HD)	35	female	Model construction cohort	PBMC	HD_0	Lung TCR DB (https://www.lungtcr.com/); ‌GSA-Human(https://ngdc.cncb.ac.cn/gsa-human/browse/HRA007853)	25558361	100000
HPLXTCR00175	Healthy donor (HD)	33	female	Model construction cohort	PBMC	HD_0	Lung TCR DB (https://www.lungtcr.com/); ‌GSA-Human(https://ngdc.cncb.ac.cn/gsa-human/browse/HRA007853)	18684235	100000
HPLXTCR00176	Healthy donor (HD)	40	female	Internal validation cohort	PBMC	HD_1	Lung TCR DB (https://www.lungtcr.com/); ‌GSA-Human(https://ngdc.cncb.ac.cn/gsa-human/browse/HRA007853)	21685773	100000
HPLXTCR00177	Healthy donor (HD)	52	male	Model construction cohort	PBMC	HD_0	Lung TCR DB (https://www.lungtcr.com/); ‌GSA-Human(https://ngdc.cncb.ac.cn/gsa-human/browse/HRA007853)	13322784	100000
HPLXTCR00178	Healthy donor (HD)	53	male	Internal validation cohort	PBMC	HD_1	Lung TCR DB (https://www.lungtcr.com/); ‌GSA-Human(https://ngdc.cncb.ac.cn/gsa-human/browse/HRA007853)	16027168	100000
HPLXTCR00179	Healthy donor (HD)	56	male	Model construction cohort	PBMC	HD_0	Lung TCR DB (https://www.lungtcr.com/); ‌GSA-Human(https://ngdc.cncb.ac.cn/gsa-human/browse/HRA007853)	14347204	100000
HPLXTCR00180	Healthy donor (HD)	29	female	Model construction cohort	PBMC	HD_0	Lung TCR DB (https://www.lungtcr.com/); ‌GSA-Human(https://ngdc.cncb.ac.cn/gsa-human/browse/HRA007853)	14196762	100000
HPLXTCR00181	Healthy donor (HD)	40	male	Internal validation cohort	PBMC	HD_1	Lung TCR DB (https://www.lungtcr.com/); ‌GSA-Human(https://ngdc.cncb.ac.cn/gsa-human/browse/HRA007853)	20002048	100000
HPLXTCR00182	Healthy donor (HD)	57	female	Internal validation cohort	PBMC	HD_1	Lung TCR DB (https://www.lungtcr.com/); ‌GSA-Human(https://ngdc.cncb.ac.cn/gsa-human/browse/HRA007853)	13447596	100000
HPLXTCR00183	Healthy donor (HD)	27	female	Model construction cohort	PBMC	HD_0	Lung TCR DB (https://www.lungtcr.com/); ‌GSA-Human(https://ngdc.cncb.ac.cn/gsa-human/browse/HRA007853)	16570657	100000
HPLXTCR00185	Healthy donor (HD)	49	male	Model construction cohort	PBMC	HD_0	Lung TCR DB (https://www.lungtcr.com/); ‌GSA-Human(https://ngdc.cncb.ac.cn/gsa-human/browse/HRA007853)	18836092	100000
HPLXTCR00186	Healthy donor (HD)	45	male	Model construction cohort	PBMC	HD_0	Lung TCR DB (https://www.lungtcr.com/); ‌GSA-Human(https://ngdc.cncb.ac.cn/gsa-human/browse/HRA007853)	15492244	100000
HPLXTCR00187	Healthy donor (HD)	37	female	Model construction cohort	PBMC	HD_0	Lung TCR DB (https://www.lungtcr.com/); ‌GSA-Human(https://ngdc.cncb.ac.cn/gsa-human/browse/HRA007853)	14125597	100000
HPLXTCR00188	Healthy donor (HD)	38	female	Model construction cohort	PBMC	HD_0	Lung TCR DB (https://www.lungtcr.com/); ‌GSA-Human(https://ngdc.cncb.ac.cn/gsa-human/browse/HRA007853)	17533080	100000
HPLXTCR00189	Healthy donor (HD)	23	female	Model construction cohort	PBMC	HD_0	Lung TCR DB (https://www.lungtcr.com/); ‌GSA-Human(https://ngdc.cncb.ac.cn/gsa-human/browse/HRA007853)	17679413	100000
HPLXTCR00190	Healthy donor (HD)	32	female	Model construction cohort	PBMC	HD_0	Lung TCR DB (https://www.lungtcr.com/); ‌GSA-Human(https://ngdc.cncb.ac.cn/gsa-human/browse/HRA007853)	16842197	100000
HPLXTCR00191	Healthy donor (HD)	30	female	Model construction cohort	PBMC	HD_0	Lung TCR DB (https://www.lungtcr.com/); ‌GSA-Human(https://ngdc.cncb.ac.cn/gsa-human/browse/HRA007853)	21594427	100000
HPLXTCR00192	Healthy donor (HD)	38	male	Internal validation cohort	PBMC	HD_1	Lung TCR DB (https://www.lungtcr.com/); ‌GSA-Human(https://ngdc.cncb.ac.cn/gsa-human/browse/HRA007853)	17695071	100000
HPLXTCR00193	Healthy donor (HD)	51	male	Model construction cohort	PBMC	HD_0	Lung TCR DB (https://www.lungtcr.com/); ‌GSA-Human(https://ngdc.cncb.ac.cn/gsa-human/browse/HRA007853)	26157821	100000
HPLXTCR00194	Healthy donor (HD)	51	male	Model construction cohort	PBMC	HD_0	Lung TCR DB (https://www.lungtcr.com/); ‌GSA-Human(https://ngdc.cncb.ac.cn/gsa-human/browse/HRA007853)	20752461	100000
HPLXTCR00195	Healthy donor (HD)	26	female	Model construction cohort	PBMC	HD_0	Lung TCR DB (https://www.lungtcr.com/); ‌GSA-Human(https://ngdc.cncb.ac.cn/gsa-human/browse/HRA007853)	20021374	100000
HPLXTCR00196	Healthy donor (HD)	34	female	Model construction cohort	PBMC	HD_0	Lung TCR DB (https://www.lungtcr.com/); ‌GSA-Human(https://ngdc.cncb.ac.cn/gsa-human/browse/HRA007853)	23578934	100000
HPLXTCR00197	Healthy donor (HD)	54	male	Model construction cohort	PBMC	HD_0	Lung TCR DB (https://www.lungtcr.com/); ‌GSA-Human(https://ngdc.cncb.ac.cn/gsa-human/browse/HRA007853)	23592393	100000
HPLXTCR00198	Healthy donor (HD)	50	male	Internal validation cohort	PBMC	HD_1	Lung TCR DB (https://www.lungtcr.com/); ‌GSA-Human(https://ngdc.cncb.ac.cn/gsa-human/browse/HRA007853)	20218290	100000
HPLXTCR00199	Healthy donor (HD)	53	male	Model construction cohort	PBMC	HD_0	Lung TCR DB (https://www.lungtcr.com/); ‌GSA-Human(https://ngdc.cncb.ac.cn/gsa-human/browse/HRA007853)	19303972	100000
HPLXTCR00200	Healthy donor (HD)	35	female	Internal validation cohort	PBMC	HD_1	Lung TCR DB (https://www.lungtcr.com/); ‌GSA-Human(https://ngdc.cncb.ac.cn/gsa-human/browse/HRA007853)	18999347	100000
HPLXTCR00201	Healthy donor (HD)	60	male	Model construction cohort	PBMC	HD_0	Lung TCR DB (https://www.lungtcr.com/); ‌GSA-Human(https://ngdc.cncb.ac.cn/gsa-human/browse/HRA007853)	25028811	100000
HPLXTCR00202	Healthy donor (HD)	62	female	Model construction cohort	PBMC	HD_0	Lung TCR DB (https://www.lungtcr.com/); ‌GSA-Human(https://ngdc.cncb.ac.cn/gsa-human/browse/HRA007853)	13863794	100000
HPLXTCR00203	Healthy donor (HD)	38	male	Internal validation cohort	PBMC	HD_1	Lung TCR DB (https://www.lungtcr.com/); ‌GSA-Human(https://ngdc.cncb.ac.cn/gsa-human/browse/HRA007853)	8872412	100000
HPLXTCR00204	Healthy donor (HD)	25	female	Model construction cohort	PBMC	HD_0	Lung TCR DB (https://www.lungtcr.com/); ‌GSA-Human(https://ngdc.cncb.ac.cn/gsa-human/browse/HRA007853)	9666272	100000
HPLXTCR00205	Healthy donor (HD)	48	male	Model construction cohort	PBMC	HD_0	Lung TCR DB (https://www.lungtcr.com/); ‌GSA-Human(https://ngdc.cncb.ac.cn/gsa-human/browse/HRA007853)	13419883	100000
HPLXTCR00206	Healthy donor (HD)	27	male	Model construction cohort	PBMC	HD_0	Lung TCR DB (https://www.lungtcr.com/); ‌GSA-Human(https://ngdc.cncb.ac.cn/gsa-human/browse/HRA007853)	12867878	100000
HPLXTCR00207	Healthy donor (HD)	33	male	Model construction cohort	PBMC	HD_0	Lung TCR DB (https://www.lungtcr.com/); ‌GSA-Human(https://ngdc.cncb.ac.cn/gsa-human/browse/HRA007853)	17962071	100000
HPLXTCR00208	Healthy donor (HD)	41	male	Model construction cohort	PBMC	HD_0	Lung TCR DB (https://www.lungtcr.com/); ‌GSA-Human(https://ngdc.cncb.ac.cn/gsa-human/browse/HRA007853)	14867629	100000
HPLXTCR00209	Healthy donor (HD)	37	female	Model construction cohort	PBMC	HD_0	Lung TCR DB (https://www.lungtcr.com/); ‌GSA-Human(https://ngdc.cncb.ac.cn/gsa-human/browse/HRA007853)	16740785	100000
HPLXTCR00210	Healthy donor (HD)	29	female	Model construction cohort	PBMC	HD_0	Lung TCR DB (https://www.lungtcr.com/); ‌GSA-Human(https://ngdc.cncb.ac.cn/gsa-human/browse/HRA007853)	10558839	100000
HPLXTCR00211	Healthy donor (HD)	31	male	Model construction cohort	PBMC	HD_0	Lung TCR DB (https://www.lungtcr.com/); ‌GSA-Human(https://ngdc.cncb.ac.cn/gsa-human/browse/HRA007853)	11141467	100000
HPLXTCR00212	Healthy donor (HD)	32	male	Model construction cohort	PBMC	HD_0	Lung TCR DB (https://www.lungtcr.com/); ‌GSA-Human(https://ngdc.cncb.ac.cn/gsa-human/browse/HRA007853)	6700022	100000
HPLXTCR00213	Healthy donor (HD)	29	male	Model construction cohort	PBMC	HD_0	Lung TCR DB (https://www.lungtcr.com/); ‌GSA-Human(https://ngdc.cncb.ac.cn/gsa-human/browse/HRA007853)	8270858	100000
HPLXTCR00214	Healthy donor (HD)	58	female	Internal validation cohort	PBMC	HD_1	Lung TCR DB (https://www.lungtcr.com/); ‌GSA-Human(https://ngdc.cncb.ac.cn/gsa-human/browse/HRA007853)	10568238	100000
HPLXTCR00215	Healthy donor (HD)	57	male	Internal validation cohort	PBMC	HD_1	Lung TCR DB (https://www.lungtcr.com/); ‌GSA-Human(https://ngdc.cncb.ac.cn/gsa-human/browse/HRA007853)	13340335	100000
HPLXTCR00216	Healthy donor (HD)	32	male	Internal validation cohort	PBMC	HD_1	Lung TCR DB (https://www.lungtcr.com/); ‌GSA-Human(https://ngdc.cncb.ac.cn/gsa-human/browse/HRA007853)	14447025	100000
HPLXTCR00217	Healthy donor (HD)	26	male	Model construction cohort	PBMC	HD_0	Lung TCR DB (https://www.lungtcr.com/); ‌GSA-Human(https://ngdc.cncb.ac.cn/gsa-human/browse/HRA007853)	14991903	100000
HPLXTCR00218	Healthy donor (HD)	49	female	Model construction cohort	PBMC	HD_0	Lung TCR DB (https://www.lungtcr.com/); ‌GSA-Human(https://ngdc.cncb.ac.cn/gsa-human/browse/HRA007853)	14142971	100000
HPLXTCR00219	Healthy donor (HD)	31	female	Model construction cohort	PBMC	HD_0	Lung TCR DB (https://www.lungtcr.com/); ‌GSA-Human(https://ngdc.cncb.ac.cn/gsa-human/browse/HRA007853)	10512605	100000
HPLXTCR00220	Healthy donor (HD)	40	male	Model construction cohort	PBMC	HD_0	Lung TCR DB (https://www.lungtcr.com/); ‌GSA-Human(https://ngdc.cncb.ac.cn/gsa-human/browse/HRA007853)	9827358	100000
HPLXTCR00221	Healthy donor (HD)	32	female	Model construction cohort	PBMC	HD_0	Lung TCR DB (https://www.lungtcr.com/); ‌GSA-Human(https://ngdc.cncb.ac.cn/gsa-human/browse/HRA007853)	9928307	100000
HPLXTCR00222	Healthy donor (HD)	52	male	Internal validation cohort	PBMC	HD_1	Lung TCR DB (https://www.lungtcr.com/); ‌GSA-Human(https://ngdc.cncb.ac.cn/gsa-human/browse/HRA007853)	13000825	100000
HPLXTCR00223	Healthy donor (HD)	26	female	Model construction cohort	PBMC	HD_0	Lung TCR DB (https://www.lungtcr.com/); ‌GSA-Human(https://ngdc.cncb.ac.cn/gsa-human/browse/HRA007853)	9536600	100000
HPLXTCR00224	Healthy donor (HD)	56	male	Model construction cohort	PBMC	HD_0	Lung TCR DB (https://www.lungtcr.com/); ‌GSA-Human(https://ngdc.cncb.ac.cn/gsa-human/browse/HRA007853)	13915641	100000
HPLXTCR00225	Healthy donor (HD)	55	male	Internal validation cohort	PBMC	HD_1	Lung TCR DB (https://www.lungtcr.com/); ‌GSA-Human(https://ngdc.cncb.ac.cn/gsa-human/browse/HRA007853)	13218677	100000
HPLXTCR00226	Healthy donor (HD)	39	female	Model construction cohort	PBMC	HD_0	Lung TCR DB (https://www.lungtcr.com/); ‌GSA-Human(https://ngdc.cncb.ac.cn/gsa-human/browse/HRA007853)	6100468	100000
HPLXTCR00227	Healthy donor (HD)	49	female	Model construction cohort	PBMC	HD_0	Lung TCR DB (https://www.lungtcr.com/); ‌GSA-Human(https://ngdc.cncb.ac.cn/gsa-human/browse/HRA007853)	10266207	100000
HPLXTCR00228	Healthy donor (HD)	23	female	Model construction cohort	PBMC	HD_0	Lung TCR DB (https://www.lungtcr.com/); ‌GSA-Human(https://ngdc.cncb.ac.cn/gsa-human/browse/HRA007853)	12106163	100000
HPLXTCR00229	Healthy donor (HD)	27	female	Model construction cohort	PBMC	HD_0	Lung TCR DB (https://www.lungtcr.com/); ‌GSA-Human(https://ngdc.cncb.ac.cn/gsa-human/browse/HRA007853)	9212664	100000
HPLXTCR00230	Healthy donor (HD)	25	female	Internal validation cohort	PBMC	HD_1	Lung TCR DB (https://www.lungtcr.com/); ‌GSA-Human(https://ngdc.cncb.ac.cn/gsa-human/browse/HRA007853)	11336374	100000
HPLXTCR00231	Healthy donor (HD)	52	male	Model construction cohort	PBMC	HD_0	Lung TCR DB (https://www.lungtcr.com/); ‌GSA-Human(https://ngdc.cncb.ac.cn/gsa-human/browse/HRA007853)	9759418	100000
HPLXTCR00232	Healthy donor (HD)	28	female	Model construction cohort	PBMC	HD_0	Lung TCR DB (https://www.lungtcr.com/); ‌GSA-Human(https://ngdc.cncb.ac.cn/gsa-human/browse/HRA007853)	16504613	100000
HPLXTCR00233	Healthy donor (HD)	52	male	Model construction cohort	PBMC	HD_0	Lung TCR DB (https://www.lungtcr.com/); ‌GSA-Human(https://ngdc.cncb.ac.cn/gsa-human/browse/HRA007853)	16635845	100000
HPLXTCR00234	Healthy donor (HD)	31	male	Model construction cohort	PBMC	HD_0	Lung TCR DB (https://www.lungtcr.com/); ‌GSA-Human(https://ngdc.cncb.ac.cn/gsa-human/browse/HRA007853)	10342055	100000
HPLXTCR00236	Healthy donor (HD)	35	female	Internal validation cohort	PBMC	HD_1	Lung TCR DB (https://www.lungtcr.com/); ‌GSA-Human(https://ngdc.cncb.ac.cn/gsa-human/browse/HRA007853)	11271837	100000
HPLXTCR00237	Healthy donor (HD)	32	female	Model construction cohort	PBMC	HD_0	Lung TCR DB (https://www.lungtcr.com/); ‌GSA-Human(https://ngdc.cncb.ac.cn/gsa-human/browse/HRA007853)	9265395	100000
HPLXTCR00238	Healthy donor (HD)	23	female	Internal validation cohort	PBMC	HD_1	Lung TCR DB (https://www.lungtcr.com/); ‌GSA-Human(https://ngdc.cncb.ac.cn/gsa-human/browse/HRA007853)	7285358	100000
HPLXTCR00240	Healthy donor (HD)	26	female	Model construction cohort	PBMC	HD_0	Lung TCR DB (https://www.lungtcr.com/); ‌GSA-Human(https://ngdc.cncb.ac.cn/gsa-human/browse/HRA007853)	9537332	100000
HPLXTCR00241	Healthy donor (HD)	28	female	Model construction cohort	PBMC	HD_0	Lung TCR DB (https://www.lungtcr.com/); ‌GSA-Human(https://ngdc.cncb.ac.cn/gsa-human/browse/HRA007853)	13124945	100000
HPLXTCR00242	Healthy donor (HD)	34	female	Model construction cohort	PBMC	HD_0	Lung TCR DB (https://www.lungtcr.com/); ‌GSA-Human(https://ngdc.cncb.ac.cn/gsa-human/browse/HRA007853)	8255042	100000
HPLXTCR00243	Healthy donor (HD)	26	female	Internal validation cohort	PBMC	HD_1	Lung TCR DB (https://www.lungtcr.com/); ‌GSA-Human(https://ngdc.cncb.ac.cn/gsa-human/browse/HRA007853)	10777718	100000
HPLXTCR00244	Healthy donor (HD)	53	male	Model construction cohort	PBMC	HD_0	Lung TCR DB (https://www.lungtcr.com/); ‌GSA-Human(https://ngdc.cncb.ac.cn/gsa-human/browse/HRA007853)	9109927	100000
HPLXTCR00245	Healthy donor (HD)	52	male	Internal validation cohort	PBMC	HD_1	Lung TCR DB (https://www.lungtcr.com/); ‌GSA-Human(https://ngdc.cncb.ac.cn/gsa-human/browse/HRA007853)	7173191	100000
HPLXTCR00246	Healthy donor (HD)	28	female	Model construction cohort	PBMC	HD_0	Lung TCR DB (https://www.lungtcr.com/); ‌GSA-Human(https://ngdc.cncb.ac.cn/gsa-human/browse/HRA007853)	10899030	100000
HPLXTCR00247	Healthy donor (HD)	33	female	Model construction cohort	PBMC	HD_0	Lung TCR DB (https://www.lungtcr.com/); ‌GSA-Human(https://ngdc.cncb.ac.cn/gsa-human/browse/HRA007853)	9497428	100000
HPLXTCR00248	Healthy donor (HD)	34	female	Model construction cohort	PBMC	HD_0	Lung TCR DB (https://www.lungtcr.com/); ‌GSA-Human(https://ngdc.cncb.ac.cn/gsa-human/browse/HRA007853)	12835836	100000
HPLXTCR00249	Healthy donor (HD)	31	female	Model construction cohort	PBMC	HD_0	Lung TCR DB (https://www.lungtcr.com/); ‌GSA-Human(https://ngdc.cncb.ac.cn/gsa-human/browse/HRA007853)	10548489	100000
HPLXTCR00250	Healthy donor (HD)	28	female	Model construction cohort	PBMC	HD_0	Lung TCR DB (https://www.lungtcr.com/); ‌GSA-Human(https://ngdc.cncb.ac.cn/gsa-human/browse/HRA007853)	10813530	100000
HPLXTCR00251	Healthy donor (HD)	21	female	Model construction cohort	PBMC	HD_0	Lung TCR DB (https://www.lungtcr.com/); ‌GSA-Human(https://ngdc.cncb.ac.cn/gsa-human/browse/HRA007853)	5849307	100000
HPLXTCR00252	Healthy donor (HD)	26	female	Internal validation cohort	PBMC	HD_1	Lung TCR DB (https://www.lungtcr.com/); ‌GSA-Human(https://ngdc.cncb.ac.cn/gsa-human/browse/HRA007853)	8852595	100000
HPLXTCR00253	Healthy donor (HD)	35	male	Model construction cohort	PBMC	HD_0	Lung TCR DB (https://www.lungtcr.com/); ‌GSA-Human(https://ngdc.cncb.ac.cn/gsa-human/browse/HRA007853)	7220507	100000
HPLXTCR00254	Healthy donor (HD)	30	female	Model construction cohort	PBMC	HD_0	Lung TCR DB (https://www.lungtcr.com/); ‌GSA-Human(https://ngdc.cncb.ac.cn/gsa-human/browse/HRA007853)	8613078	100000
HPLXTCR00255	Healthy donor (HD)	31	female	Model construction cohort	PBMC	HD_0	Lung TCR DB (https://www.lungtcr.com/); ‌GSA-Human(https://ngdc.cncb.ac.cn/gsa-human/browse/HRA007853)	8897419	100000
HPLXTCR00256	Healthy donor (HD)	29	female	Model construction cohort	PBMC	HD_0	Lung TCR DB (https://www.lungtcr.com/); ‌GSA-Human(https://ngdc.cncb.ac.cn/gsa-human/browse/HRA007853)	7162622	100000
HPLXTCR00257	Healthy donor (HD)	28	female	Internal validation cohort	PBMC	HD_1	Lung TCR DB (https://www.lungtcr.com/); ‌GSA-Human(https://ngdc.cncb.ac.cn/gsa-human/browse/HRA007853)	14368447	100000
HPLXTCR00258	Healthy donor (HD)	36	male	Internal validation cohort	PBMC	HD_1	Lung TCR DB (https://www.lungtcr.com/); ‌GSA-Human(https://ngdc.cncb.ac.cn/gsa-human/browse/HRA007853)	9232005	100000
HPLXTCR00259	Healthy donor (HD)	26	female	Model construction cohort	PBMC	HD_0	Lung TCR DB (https://www.lungtcr.com/); ‌GSA-Human(https://ngdc.cncb.ac.cn/gsa-human/browse/HRA007853)	9580621	100000
HPLXTCR00260	Healthy donor (HD)	28	female	Internal validation cohort	PBMC	HD_1	Lung TCR DB (https://www.lungtcr.com/); ‌GSA-Human(https://ngdc.cncb.ac.cn/gsa-human/browse/HRA007853)	8589337	100000
HPLXTCR00261	Healthy donor (HD)	23	female	Model construction cohort	PBMC	HD_0	Lung TCR DB (https://www.lungtcr.com/); ‌GSA-Human(https://ngdc.cncb.ac.cn/gsa-human/browse/HRA007853)	14600634	100000
HPLXTCR00262	Healthy donor (HD)	42	female	Model construction cohort	PBMC	HD_0	Lung TCR DB (https://www.lungtcr.com/); ‌GSA-Human(https://ngdc.cncb.ac.cn/gsa-human/browse/HRA007853)	12581153	100000
HPLXTCR00263	Healthy donor (HD)	30	female	Model construction cohort	PBMC	HD_0	Lung TCR DB (https://www.lungtcr.com/); ‌GSA-Human(https://ngdc.cncb.ac.cn/gsa-human/browse/HRA007853)	17407700	100000
HPLXTCR00264	Healthy donor (HD)	33	female	Model construction cohort	PBMC	HD_0	Lung TCR DB (https://www.lungtcr.com/); ‌GSA-Human(https://ngdc.cncb.ac.cn/gsa-human/browse/HRA007853)	16571744	100000
HPLXTCR00265	Healthy donor (HD)	48	male	Internal validation cohort	PBMC	HD_1	Lung TCR DB (https://www.lungtcr.com/); ‌GSA-Human(https://ngdc.cncb.ac.cn/gsa-human/browse/HRA007853)	17535682	100000
HPLXTCR00266	Healthy donor (HD)	30	female	Model construction cohort	PBMC	HD_0	Lung TCR DB (https://www.lungtcr.com/); ‌GSA-Human(https://ngdc.cncb.ac.cn/gsa-human/browse/HRA007853)	15061380	100000
HPLXTCR00267	Healthy donor (HD)	34	female	Internal validation cohort	PBMC	HD_1	Lung TCR DB (https://www.lungtcr.com/); ‌GSA-Human(https://ngdc.cncb.ac.cn/gsa-human/browse/HRA007853)	15536771	100000
HPLXTCR00268	Healthy donor (HD)	40	male	Model construction cohort	PBMC	HD_0	Lung TCR DB (https://www.lungtcr.com/); ‌GSA-Human(https://ngdc.cncb.ac.cn/gsa-human/browse/HRA007853)	10858484	100000
HPLXTCR00269	Healthy donor (HD)	49	male	Model construction cohort	PBMC	HD_0	Lung TCR DB (https://www.lungtcr.com/); ‌GSA-Human(https://ngdc.cncb.ac.cn/gsa-human/browse/HRA007853)	14964204	100000
HPLXTCR00270	Healthy donor (HD)	35	female	Model construction cohort	PBMC	HD_0	Lung TCR DB (https://www.lungtcr.com/); ‌GSA-Human(https://ngdc.cncb.ac.cn/gsa-human/browse/HRA007853)	18647109	100000
HPLXTCR00271	Healthy donor (HD)	42	male	Model construction cohort	PBMC	HD_0	Lung TCR DB (https://www.lungtcr.com/); ‌GSA-Human(https://ngdc.cncb.ac.cn/gsa-human/browse/HRA007853)	22016318	100000
HPLXTCR00272	Healthy donor (HD)	42	male	Model construction cohort	PBMC	HD_0	Lung TCR DB (https://www.lungtcr.com/); ‌GSA-Human(https://ngdc.cncb.ac.cn/gsa-human/browse/HRA007853)	17675402	100000
HPLXTCR00273	Healthy donor (HD)	58	male	Model construction cohort	PBMC	HD_0	Lung TCR DB (https://www.lungtcr.com/); ‌GSA-Human(https://ngdc.cncb.ac.cn/gsa-human/browse/HRA007853)	14827735	100000
HPLXTCR00274	Healthy donor (HD)	37	female	Model construction cohort	PBMC	HD_0	Lung TCR DB (https://www.lungtcr.com/); ‌GSA-Human(https://ngdc.cncb.ac.cn/gsa-human/browse/HRA007853)	17052705	100000
HPLXTCR00275	Healthy donor (HD)	36	male	Model construction cohort	PBMC	HD_0	Lung TCR DB (https://www.lungtcr.com/); ‌GSA-Human(https://ngdc.cncb.ac.cn/gsa-human/browse/HRA007853)	14425694	100000
HPLXTCR00276	Healthy donor (HD)	39	male	Internal validation cohort	PBMC	HD_1	Lung TCR DB (https://www.lungtcr.com/); ‌GSA-Human(https://ngdc.cncb.ac.cn/gsa-human/browse/HRA007853)	13563835	100000
HPLXTCR00277	Healthy donor (HD)	46	male	Model construction cohort	PBMC	HD_0	Lung TCR DB (https://www.lungtcr.com/); ‌GSA-Human(https://ngdc.cncb.ac.cn/gsa-human/browse/HRA007853)	13779402	100000
HPLXTCR00278	Healthy donor (HD)	34	female	Internal validation cohort	PBMC	HD_1	Lung TCR DB (https://www.lungtcr.com/); ‌GSA-Human(https://ngdc.cncb.ac.cn/gsa-human/browse/HRA007853)	17924167	100000
HPLXTCR00279	Healthy donor (HD)	64	male	Model construction cohort	PBMC	HD_0	Lung TCR DB (https://www.lungtcr.com/); ‌GSA-Human(https://ngdc.cncb.ac.cn/gsa-human/browse/HRA007853)	21500902	100000
HPLXTCR00280	Healthy donor (HD)	49	male	Model construction cohort	PBMC	HD_0	Lung TCR DB (https://www.lungtcr.com/); ‌GSA-Human(https://ngdc.cncb.ac.cn/gsa-human/browse/HRA007853)	20222222	100000
HPLXTCR00281	Healthy donor (HD)	25	male	Model construction cohort	PBMC	HD_0	Lung TCR DB (https://www.lungtcr.com/); ‌GSA-Human(https://ngdc.cncb.ac.cn/gsa-human/browse/HRA007853)	14543889	100000
HPLXTCR00282	Healthy donor (HD)	35	male	Model construction cohort	PBMC	HD_0	Lung TCR DB (https://www.lungtcr.com/); ‌GSA-Human(https://ngdc.cncb.ac.cn/gsa-human/browse/HRA007853)	11485362	100000
HPLXTCR00283	Healthy donor (HD)	33	male	Model construction cohort	PBMC	HD_0	Lung TCR DB (https://www.lungtcr.com/); ‌GSA-Human(https://ngdc.cncb.ac.cn/gsa-human/browse/HRA007853)	13981006	100000
HPLXTCR00284	Healthy donor (HD)	62	male	Model construction cohort	PBMC	HD_0	Lung TCR DB (https://www.lungtcr.com/); ‌GSA-Human(https://ngdc.cncb.ac.cn/gsa-human/browse/HRA007853)	10622436	100000
HPLXTCR00285	Healthy donor (HD)	33	female	Model construction cohort	PBMC	HD_0	Lung TCR DB (https://www.lungtcr.com/); ‌GSA-Human(https://ngdc.cncb.ac.cn/gsa-human/browse/HRA007853)	14381069	100000
HPLXTCR00286	Healthy donor (HD)	59	male	Model construction cohort	PBMC	HD_0	Lung TCR DB (https://www.lungtcr.com/); ‌GSA-Human(https://ngdc.cncb.ac.cn/gsa-human/browse/HRA007853)	15632096	100000
HPLXTCR00287	Healthy donor (HD)	43	male	Model construction cohort	PBMC	HD_0	Lung TCR DB (https://www.lungtcr.com/); ‌GSA-Human(https://ngdc.cncb.ac.cn/gsa-human/browse/HRA007853)	11400011	100000
HPLXTCR00288	Healthy donor (HD)	54	male	Internal validation cohort	PBMC	HD_1	Lung TCR DB (https://www.lungtcr.com/); ‌GSA-Human(https://ngdc.cncb.ac.cn/gsa-human/browse/HRA007853)	13303278	100000
HPLXTCR00289	Healthy donor (HD)	28	female	Model construction cohort	PBMC	HD_0	Lung TCR DB (https://www.lungtcr.com/); ‌GSA-Human(https://ngdc.cncb.ac.cn/gsa-human/browse/HRA007853)	14073316	100000
HPLXTCR00290	Healthy donor (HD)	27	female	Model construction cohort	PBMC	HD_0	Lung TCR DB (https://www.lungtcr.com/); ‌GSA-Human(https://ngdc.cncb.ac.cn/gsa-human/browse/HRA007853)	13190164	100000
HPLXTCR00291	Healthy donor (HD)	25	female	Model construction cohort	PBMC	HD_0	Lung TCR DB (https://www.lungtcr.com/); ‌GSA-Human(https://ngdc.cncb.ac.cn/gsa-human/browse/HRA007853)	11332998	100000
HPLXTCR00292	Healthy donor (HD)	26	female	Model construction cohort	PBMC	HD_0	Lung TCR DB (https://www.lungtcr.com/); ‌GSA-Human(https://ngdc.cncb.ac.cn/gsa-human/browse/HRA007853)	12485783	100000
HPLXTCR00293	Healthy donor (HD)	48	male	Model construction cohort	PBMC	HD_0	Lung TCR DB (https://www.lungtcr.com/); ‌GSA-Human(https://ngdc.cncb.ac.cn/gsa-human/browse/HRA007853)	12151655	100000
HPLXTCR00294	Healthy donor (HD)	NA		Model construction cohort	PBMC	HD_0	Lung TCR DB (https://www.lungtcr.com/); ‌GSA-Human(https://ngdc.cncb.ac.cn/gsa-human/browse/HRA007853)	10309304	100000
HPLXTCR00295	Healthy donor (HD)	NA		Internal validation cohort	PBMC	HD_1	Lung TCR DB (https://www.lungtcr.com/); ‌GSA-Human(https://ngdc.cncb.ac.cn/gsa-human/browse/HRA007853)	10988031	100000
HPLXTCR00296	Healthy donor (HD)	28	female	Model construction cohort	PBMC	HD_0	Lung TCR DB (https://www.lungtcr.com/); ‌GSA-Human(https://ngdc.cncb.ac.cn/gsa-human/browse/HRA007853)	12787316	100000
HPLXTCR00297	Healthy donor (HD)	31	female	Internal validation cohort	PBMC	HD_1	Lung TCR DB (https://www.lungtcr.com/); ‌GSA-Human(https://ngdc.cncb.ac.cn/gsa-human/browse/HRA007853)	13363335	100000
HPLXTCR00298	Healthy donor (HD)	52	male	Model construction cohort	PBMC	HD_0	Lung TCR DB (https://www.lungtcr.com/); ‌GSA-Human(https://ngdc.cncb.ac.cn/gsa-human/browse/HRA007853)	15094513	100000
HPLXTCR00299	Healthy donor (HD)	22	female	Model construction cohort	PBMC	HD_0	Lung TCR DB (https://www.lungtcr.com/); ‌GSA-Human(https://ngdc.cncb.ac.cn/gsa-human/browse/HRA007853)	17466921	100000
HPLXTCR00300	Healthy donor (HD)	37	female	Model construction cohort	PBMC	HD_0	Lung TCR DB (https://www.lungtcr.com/); ‌GSA-Human(https://ngdc.cncb.ac.cn/gsa-human/browse/HRA007853)	13842449	100000
HPLXTCR00301	Healthy donor (HD)	32	female	Model construction cohort	PBMC	HD_0	Lung TCR DB (https://www.lungtcr.com/); ‌GSA-Human(https://ngdc.cncb.ac.cn/gsa-human/browse/HRA007853)	9478871	100000
HPLXTCR00302	Healthy donor (HD)	28	female	Internal validation cohort	PBMC	HD_1	Lung TCR DB (https://www.lungtcr.com/); ‌GSA-Human(https://ngdc.cncb.ac.cn/gsa-human/browse/HRA007853)	12606532	100000
HPLXTCR00303	Healthy donor (HD)	54	male	Model construction cohort	PBMC	HD_0	Lung TCR DB (https://www.lungtcr.com/); ‌GSA-Human(https://ngdc.cncb.ac.cn/gsa-human/browse/HRA007853)	8314902	100000
HPLXTCR00304	Healthy donor (HD)	25	female	Internal validation cohort	PBMC	HD_1	Lung TCR DB (https://www.lungtcr.com/); ‌GSA-Human(https://ngdc.cncb.ac.cn/gsa-human/browse/HRA007853)	10826753	100000
HPLXTCR00305	Healthy donor (HD)	23	male	Model construction cohort	PBMC	HD_0	Lung TCR DB (https://www.lungtcr.com/); ‌GSA-Human(https://ngdc.cncb.ac.cn/gsa-human/browse/HRA007853)	11933038	100000
HPLXTCR00306	Healthy donor (HD)	35	female	Model construction cohort	PBMC	HD_0	Lung TCR DB (https://www.lungtcr.com/); ‌GSA-Human(https://ngdc.cncb.ac.cn/gsa-human/browse/HRA007853)	12278217	100000
HPLXTCR00307	Healthy donor (HD)	36	male	Model construction cohort	PBMC	HD_0	Lung TCR DB (https://www.lungtcr.com/); ‌GSA-Human(https://ngdc.cncb.ac.cn/gsa-human/browse/HRA007853)	9739818	100000
HPLXTCR00308	Healthy donor (HD)	40	female	Model construction cohort	PBMC	HD_0	Lung TCR DB (https://www.lungtcr.com/); ‌GSA-Human(https://ngdc.cncb.ac.cn/gsa-human/browse/HRA007853)	14034878	100000
HPLXTCR00309	Healthy donor (HD)	26	female	Model construction cohort	PBMC	HD_0	Lung TCR DB (https://www.lungtcr.com/); ‌GSA-Human(https://ngdc.cncb.ac.cn/gsa-human/browse/HRA007853)	11223895	100000
HPLXTCR00310	Healthy donor (HD)	26	female	Model construction cohort	PBMC	HD_0	Lung TCR DB (https://www.lungtcr.com/); ‌GSA-Human(https://ngdc.cncb.ac.cn/gsa-human/browse/HRA007853)	9551066	100000
HPLXTCR00311	Healthy donor (HD)	29	female	Model construction cohort	PBMC	HD_0	Lung TCR DB (https://www.lungtcr.com/); ‌GSA-Human(https://ngdc.cncb.ac.cn/gsa-human/browse/HRA007853)	12169406	100000
HPLXTCR00312	Healthy donor (HD)	49	female	Model construction cohort	PBMC	HD_0	Lung TCR DB (https://www.lungtcr.com/); ‌GSA-Human(https://ngdc.cncb.ac.cn/gsa-human/browse/HRA007853)	12393380	100000
HPLXTCR00313	Healthy donor (HD)	45	male	Model construction cohort	PBMC	HD_0	Lung TCR DB (https://www.lungtcr.com/); ‌GSA-Human(https://ngdc.cncb.ac.cn/gsa-human/browse/HRA007853)	13186396	100000
HPLXTCR00314	Healthy donor (HD)	30	female	Model construction cohort	PBMC	HD_0	Lung TCR DB (https://www.lungtcr.com/); ‌GSA-Human(https://ngdc.cncb.ac.cn/gsa-human/browse/HRA007853)	22945876	100000
HPLXTCR00315	Healthy donor (HD)	32	female	Internal validation cohort	PBMC	HD_1	Lung TCR DB (https://www.lungtcr.com/); ‌GSA-Human(https://ngdc.cncb.ac.cn/gsa-human/browse/HRA007853)	16226979	100000
HPLXTCR00316	Healthy donor (HD)	32	female	Model construction cohort	PBMC	HD_0	Lung TCR DB (https://www.lungtcr.com/); ‌GSA-Human(https://ngdc.cncb.ac.cn/gsa-human/browse/HRA007853)	14549471	100000
HPLXTCR00317	Healthy donor (HD)	43	male	Model construction cohort	PBMC	HD_0	Lung TCR DB (https://www.lungtcr.com/); ‌GSA-Human(https://ngdc.cncb.ac.cn/gsa-human/browse/HRA007853)	13726493	100000
HPLXTCR00318	Healthy donor (HD)	43	female	Model construction cohort	PBMC	HD_0	Lung TCR DB (https://www.lungtcr.com/); ‌GSA-Human(https://ngdc.cncb.ac.cn/gsa-human/browse/HRA007853)	15585546	100000
HPLXTCR00319	Healthy donor (HD)	38	female	Model construction cohort	PBMC	HD_0	Lung TCR DB (https://www.lungtcr.com/); ‌GSA-Human(https://ngdc.cncb.ac.cn/gsa-human/browse/HRA007853)	11816681	100000
HPLXTCR00320	Healthy donor (HD)	21	female	Model construction cohort	PBMC	HD_0	Lung TCR DB (https://www.lungtcr.com/); ‌GSA-Human(https://ngdc.cncb.ac.cn/gsa-human/browse/HRA007853)	18013181	100000
HPLXTCR00321	Healthy donor (HD)	27	male	Internal validation cohort	PBMC	HD_1	Lung TCR DB (https://www.lungtcr.com/); ‌GSA-Human(https://ngdc.cncb.ac.cn/gsa-human/browse/HRA007853)	10201574	100000
HPLXTCR00322	Healthy donor (HD)	48	male	Model construction cohort	PBMC	HD_0	Lung TCR DB (https://www.lungtcr.com/); ‌GSA-Human(https://ngdc.cncb.ac.cn/gsa-human/browse/HRA007853)	21771633	100000
HPLXTCR00323	Healthy donor (HD)	50	male	Model construction cohort	PBMC	HD_0	Lung TCR DB (https://www.lungtcr.com/); ‌GSA-Human(https://ngdc.cncb.ac.cn/gsa-human/browse/HRA007853)	11877822	100000
HPLXTCR00324	Healthy donor (HD)	32	female	Internal validation cohort	PBMC	HD_1	Lung TCR DB (https://www.lungtcr.com/); ‌GSA-Human(https://ngdc.cncb.ac.cn/gsa-human/browse/HRA007853)	13841603	100000
HPLXTCR00325	Healthy donor (HD)	33	female	Model construction cohort	PBMC	HD_0	Lung TCR DB (https://www.lungtcr.com/); ‌GSA-Human(https://ngdc.cncb.ac.cn/gsa-human/browse/HRA007853)	14423101	100000
HPLXTCR00326	Healthy donor (HD)	22	female	Model construction cohort	PBMC	HD_0	Lung TCR DB (https://www.lungtcr.com/); ‌GSA-Human(https://ngdc.cncb.ac.cn/gsa-human/browse/HRA007853)	14685805	100000
HPLXTCR00327	Healthy donor (HD)	30	female	Internal validation cohort	PBMC	HD_1	Lung TCR DB (https://www.lungtcr.com/); ‌GSA-Human(https://ngdc.cncb.ac.cn/gsa-human/browse/HRA007853)	13635990	100000
HPLXTCR00328	Healthy donor (HD)	23	female	Internal validation cohort	PBMC	HD_1	Lung TCR DB (https://www.lungtcr.com/); ‌GSA-Human(https://ngdc.cncb.ac.cn/gsa-human/browse/HRA007853)	12887745	100000
HPLXTCR00329	Healthy donor (HD)	26	female	Model construction cohort	PBMC	HD_0	Lung TCR DB (https://www.lungtcr.com/); ‌GSA-Human(https://ngdc.cncb.ac.cn/gsa-human/browse/HRA007853)	10754103	100000
HPLXTCR00330	Healthy donor (HD)	22	female	Internal validation cohort	PBMC	HD_1	Lung TCR DB (https://www.lungtcr.com/); ‌GSA-Human(https://ngdc.cncb.ac.cn/gsa-human/browse/HRA007853)	12615941	100000
HPLXTCR00331	Healthy donor (HD)	40	male	Model construction cohort	PBMC	HD_0	Lung TCR DB (https://www.lungtcr.com/); ‌GSA-Human(https://ngdc.cncb.ac.cn/gsa-human/browse/HRA007853)	14405472	100000
HPLXTCR00332	Healthy donor (HD)	29	female	Model construction cohort	PBMC	HD_0	Lung TCR DB (https://www.lungtcr.com/); ‌GSA-Human(https://ngdc.cncb.ac.cn/gsa-human/browse/HRA007853)	13303618	100000
HPLXTCR00333	Healthy donor (HD)	34	male	Model construction cohort	PBMC	HD_0	Lung TCR DB (https://www.lungtcr.com/); ‌GSA-Human(https://ngdc.cncb.ac.cn/gsa-human/browse/HRA007853)	15179526	100000
HPLXTCR00334	Healthy donor (HD)	55	male	Model construction cohort	PBMC	HD_0	Lung TCR DB (https://www.lungtcr.com/); ‌GSA-Human(https://ngdc.cncb.ac.cn/gsa-human/browse/HRA007853)	12562193	100000
HPLXTCR00335	Healthy donor (HD)	37	female	Model construction cohort	PBMC	HD_0	Lung TCR DB (https://www.lungtcr.com/); ‌GSA-Human(https://ngdc.cncb.ac.cn/gsa-human/browse/HRA007853)	11875096	100000
HPLXTCR00336	Healthy donor (HD)	58	male	Model construction cohort	PBMC	HD_0	Lung TCR DB (https://www.lungtcr.com/); ‌GSA-Human(https://ngdc.cncb.ac.cn/gsa-human/browse/HRA007853)	14604814	100000
HPLXTCR00337	Healthy donor (HD)	32	male	Model construction cohort	PBMC	HD_0	Lung TCR DB (https://www.lungtcr.com/); ‌GSA-Human(https://ngdc.cncb.ac.cn/gsa-human/browse/HRA007853)	14832319	100000
HPLXTCR00338	Healthy donor (HD)	38	female	Internal validation cohort	PBMC	HD_1	Lung TCR DB (https://www.lungtcr.com/); ‌GSA-Human(https://ngdc.cncb.ac.cn/gsa-human/browse/HRA007853)	13007728	100000
HPLXTCR00339	Healthy donor (HD)	32	female	Model construction cohort	PBMC	HD_0	Lung TCR DB (https://www.lungtcr.com/); ‌GSA-Human(https://ngdc.cncb.ac.cn/gsa-human/browse/HRA007853)	12840899	100000
HPLXTCR00340	Healthy donor (HD)	22	female	Model construction cohort	PBMC	HD_0	Lung TCR DB (https://www.lungtcr.com/); ‌GSA-Human(https://ngdc.cncb.ac.cn/gsa-human/browse/HRA007853)	12652205	100000
HPLXTCR00341	Healthy donor (HD)	51	male	Model construction cohort	PBMC	HD_0	Lung TCR DB (https://www.lungtcr.com/); ‌GSA-Human(https://ngdc.cncb.ac.cn/gsa-human/browse/HRA007853)	9297079	100000
HPLXTCR00342	Healthy donor (HD)	31	female	Model construction cohort	PBMC	HD_0	Lung TCR DB (https://www.lungtcr.com/); ‌GSA-Human(https://ngdc.cncb.ac.cn/gsa-human/browse/HRA007853)	11399348	100000
HPLXTCR00343	Healthy donor (HD)	38	male	Model construction cohort	PBMC	HD_0	Lung TCR DB (https://www.lungtcr.com/); ‌GSA-Human(https://ngdc.cncb.ac.cn/gsa-human/browse/HRA007853)	10239149	100000
HPLXTCR00344	Healthy donor (HD)	26	female	Model construction cohort	PBMC	HD_0	Lung TCR DB (https://www.lungtcr.com/); ‌GSA-Human(https://ngdc.cncb.ac.cn/gsa-human/browse/HRA007853)	15188550	100000
HPLXTCR00345	Healthy donor (HD)	30	female	Model construction cohort	PBMC	HD_0	Lung TCR DB (https://www.lungtcr.com/); ‌GSA-Human(https://ngdc.cncb.ac.cn/gsa-human/browse/HRA007853)	22884203	100000
HPLXTCR00346	Healthy donor (HD)	25	female	Model construction cohort	PBMC	HD_0	Lung TCR DB (https://www.lungtcr.com/); ‌GSA-Human(https://ngdc.cncb.ac.cn/gsa-human/browse/HRA007853)	13344966	100000
HPLXTCR00347	Healthy donor (HD)	33	male	Model construction cohort	PBMC	HD_0	Lung TCR DB (https://www.lungtcr.com/); ‌GSA-Human(https://ngdc.cncb.ac.cn/gsa-human/browse/HRA007853)	12392290	100000
HPLXTCR00348	Healthy donor (HD)	42	female	Model construction cohort	PBMC	HD_0	Lung TCR DB (https://www.lungtcr.com/); ‌GSA-Human(https://ngdc.cncb.ac.cn/gsa-human/browse/HRA007853)	13469529	100000
HPLXTCR00349	Healthy donor (HD)	34	female	Model construction cohort	PBMC	HD_0	Lung TCR DB (https://www.lungtcr.com/); ‌GSA-Human(https://ngdc.cncb.ac.cn/gsa-human/browse/HRA007853)	11032676	100000
HPLXTCR00350	Healthy donor (HD)	NA		Model construction cohort	PBMC	HD_0	Lung TCR DB (https://www.lungtcr.com/); ‌GSA-Human(https://ngdc.cncb.ac.cn/gsa-human/browse/HRA007853)	13474548	100000
HPLXTCR00351	Healthy donor (HD)	NA		Model construction cohort	PBMC	HD_0	Lung TCR DB (https://www.lungtcr.com/); ‌GSA-Human(https://ngdc.cncb.ac.cn/gsa-human/browse/HRA007853)	13850285	100000
HPLXTCR00352	Healthy donor (HD)	40	male	Model construction cohort	PBMC	HD_0	Lung TCR DB (https://www.lungtcr.com/); ‌GSA-Human(https://ngdc.cncb.ac.cn/gsa-human/browse/HRA007853)	18662504	100000
HPLXTCR00353	Healthy donor (HD)	52	male	Model construction cohort	PBMC	HD_0	Lung TCR DB (https://www.lungtcr.com/); ‌GSA-Human(https://ngdc.cncb.ac.cn/gsa-human/browse/HRA007853)	13838115	100000
HPLXTCR00354	Healthy donor (HD)	21	female	Model construction cohort	PBMC	HD_0	Lung TCR DB (https://www.lungtcr.com/); ‌GSA-Human(https://ngdc.cncb.ac.cn/gsa-human/browse/HRA007853)	14102954	100000
HPLXTCR00355	Healthy donor (HD)	25	female	Model construction cohort	PBMC	HD_0	Lung TCR DB (https://www.lungtcr.com/); ‌GSA-Human(https://ngdc.cncb.ac.cn/gsa-human/browse/HRA007853)	11462758	100000
HPLXTCR00356	Healthy donor (HD)	NA		Model construction cohort	PBMC	HD_0	Lung TCR DB (https://www.lungtcr.com/); ‌GSA-Human(https://ngdc.cncb.ac.cn/gsa-human/browse/HRA007853)	11996550	100000
HPLXTCR00357	Healthy donor (HD)	NA		Model construction cohort	PBMC	HD_0	Lung TCR DB (https://www.lungtcr.com/); ‌GSA-Human(https://ngdc.cncb.ac.cn/gsa-human/browse/HRA007853)	10661874	100000
HPLXTCR00358	Healthy donor (HD)	23	female	Model construction cohort	PBMC	HD_0	Lung TCR DB (https://www.lungtcr.com/); ‌GSA-Human(https://ngdc.cncb.ac.cn/gsa-human/browse/HRA007853)	9737833	100000
HPLXTCR00359	Healthy donor (HD)	35	female	Model construction cohort	PBMC	HD_0	Lung TCR DB (https://www.lungtcr.com/); ‌GSA-Human(https://ngdc.cncb.ac.cn/gsa-human/browse/HRA007853)	10703282	100000
HPLXTCR00360	Healthy donor (HD)	44	male	Internal validation cohort	PBMC	HD_1	Lung TCR DB (https://www.lungtcr.com/); ‌GSA-Human(https://ngdc.cncb.ac.cn/gsa-human/browse/HRA007853)	5749256	100000
HPLXTCR00361	Healthy donor (HD)	33	female	Model construction cohort	PBMC	HD_0	Lung TCR DB (https://www.lungtcr.com/); ‌GSA-Human(https://ngdc.cncb.ac.cn/gsa-human/browse/HRA007853)	14444198	100000
HPLXTCR00362	Healthy donor (HD)	23	female	Model construction cohort	PBMC	HD_0	Lung TCR DB (https://www.lungtcr.com/); ‌GSA-Human(https://ngdc.cncb.ac.cn/gsa-human/browse/HRA007853)	13067766	100000
HPLXTCR00363	Healthy donor (HD)	36	female	Model construction cohort	PBMC	HD_0	Lung TCR DB (https://www.lungtcr.com/); ‌GSA-Human(https://ngdc.cncb.ac.cn/gsa-human/browse/HRA007853)	15102767	100000
HPLXTCR00364	Healthy donor (HD)	38	female	Model construction cohort	PBMC	HD_0	Lung TCR DB (https://www.lungtcr.com/); ‌GSA-Human(https://ngdc.cncb.ac.cn/gsa-human/browse/HRA007853)	10579952	100000
HPLXTCR00365	Healthy donor (HD)	25	female	Model construction cohort	PBMC	HD_0	Lung TCR DB (https://www.lungtcr.com/); ‌GSA-Human(https://ngdc.cncb.ac.cn/gsa-human/browse/HRA007853)	14854540	100000
HPLXTCR00366	Healthy donor (HD)	36	male	Model construction cohort	PBMC	HD_0	Lung TCR DB (https://www.lungtcr.com/); ‌GSA-Human(https://ngdc.cncb.ac.cn/gsa-human/browse/HRA007853)	12822534	100000
HPLXTCR00367	Healthy donor (HD)	39	male	Model construction cohort	PBMC	HD_0	Lung TCR DB (https://www.lungtcr.com/); ‌GSA-Human(https://ngdc.cncb.ac.cn/gsa-human/browse/HRA007853)	14645889	100000
HPLXTCR00368	Healthy donor (HD)	47	male	Model construction cohort	PBMC	HD_0	Lung TCR DB (https://www.lungtcr.com/); ‌GSA-Human(https://ngdc.cncb.ac.cn/gsa-human/browse/HRA007853)	22195052	100000
HPLXTCR00369	Healthy donor (HD)	52	male	Model construction cohort	PBMC	HD_0	Lung TCR DB (https://www.lungtcr.com/); ‌GSA-Human(https://ngdc.cncb.ac.cn/gsa-human/browse/HRA007853)	14877616	100000
HPLXTCR00370	Healthy donor (HD)	53	male	Model construction cohort	PBMC	HD_0	Lung TCR DB (https://www.lungtcr.com/); ‌GSA-Human(https://ngdc.cncb.ac.cn/gsa-human/browse/HRA007853)	11888809	100000
HPLXTCR00371	Healthy donor (HD)	38	male	Internal validation cohort	PBMC	HD_1	Lung TCR DB (https://www.lungtcr.com/); ‌GSA-Human(https://ngdc.cncb.ac.cn/gsa-human/browse/HRA007853)	14150262	100000
HPLXTCR00372	Healthy donor (HD)	44	male	Model construction cohort	PBMC	HD_0	Lung TCR DB (https://www.lungtcr.com/); ‌GSA-Human(https://ngdc.cncb.ac.cn/gsa-human/browse/HRA007853)	11356618	100000
HPLXTCR00373	Healthy donor (HD)	34	male	Internal validation cohort	PBMC	HD_1	Lung TCR DB (https://www.lungtcr.com/); ‌GSA-Human(https://ngdc.cncb.ac.cn/gsa-human/browse/HRA007853)	12004287	100000
HPLXTCR00374	Healthy donor (HD)	38	female	Internal validation cohort	PBMC	HD_1	Lung TCR DB (https://www.lungtcr.com/); ‌GSA-Human(https://ngdc.cncb.ac.cn/gsa-human/browse/HRA007853)	13452342	100000
HPLXTCR00375	Healthy donor (HD)	38	female	Model construction cohort	PBMC	HD_0	Lung TCR DB (https://www.lungtcr.com/); ‌GSA-Human(https://ngdc.cncb.ac.cn/gsa-human/browse/HRA007853)	12795486	100000
HPLXTCR00377	Healthy donor (HD)	26	female	Model construction cohort	PBMC	HD_0	Lung TCR DB (https://www.lungtcr.com/); ‌GSA-Human(https://ngdc.cncb.ac.cn/gsa-human/browse/HRA007853)	17692290	100000
HPLXTCR00378	Healthy donor (HD)	49	male	Model construction cohort	PBMC	HD_0	Lung TCR DB (https://www.lungtcr.com/); ‌GSA-Human(https://ngdc.cncb.ac.cn/gsa-human/browse/HRA007853)	26990256	100000
HPLXTCR00379	Healthy donor (HD)	26	male	Model construction cohort	PBMC	HD_0	Lung TCR DB (https://www.lungtcr.com/); ‌GSA-Human(https://ngdc.cncb.ac.cn/gsa-human/browse/HRA007853)	22229614	100000
HPLXTCR00380	Healthy donor (HD)	36	female	Model construction cohort	PBMC	HD_0	Lung TCR DB (https://www.lungtcr.com/); ‌GSA-Human(https://ngdc.cncb.ac.cn/gsa-human/browse/HRA007853)	9334449	100000
HPLXTCR00381	Healthy donor (HD)	27	male	Model construction cohort	PBMC	HD_0	Lung TCR DB (https://www.lungtcr.com/); ‌GSA-Human(https://ngdc.cncb.ac.cn/gsa-human/browse/HRA007853)	16033722	100000
HPLXTCR00382	Healthy donor (HD)	23	female	Model construction cohort	PBMC	HD_0	Lung TCR DB (https://www.lungtcr.com/); ‌GSA-Human(https://ngdc.cncb.ac.cn/gsa-human/browse/HRA007853)	17541060	100000
HPLXTCR00383	Healthy donor (HD)	34	male	Model construction cohort	PBMC	HD_0	Lung TCR DB (https://www.lungtcr.com/); ‌GSA-Human(https://ngdc.cncb.ac.cn/gsa-human/browse/HRA007853)	14640058	100000
HPLXTCR00384	Healthy donor (HD)	43	female	Model construction cohort	PBMC	HD_0	Lung TCR DB (https://www.lungtcr.com/); ‌GSA-Human(https://ngdc.cncb.ac.cn/gsa-human/browse/HRA007853)	19543899	100000
HPLXTCR00385	Healthy donor (HD)	35	male	Model construction cohort	PBMC	HD_0	Lung TCR DB (https://www.lungtcr.com/); ‌GSA-Human(https://ngdc.cncb.ac.cn/gsa-human/browse/HRA007853)	21523173	100000
HPLXTCR00386	Healthy donor (HD)	37	female	Model construction cohort	PBMC	HD_0	Lung TCR DB (https://www.lungtcr.com/); ‌GSA-Human(https://ngdc.cncb.ac.cn/gsa-human/browse/HRA007853)	17068714	100000
HPLXTCR00387	Healthy donor (HD)	48	female	Model construction cohort	PBMC	HD_0	Lung TCR DB (https://www.lungtcr.com/); ‌GSA-Human(https://ngdc.cncb.ac.cn/gsa-human/browse/HRA007853)	25511042	100000
HPLXTCR00388	Healthy donor (HD)	40	female	Model construction cohort	PBMC	HD_0	Lung TCR DB (https://www.lungtcr.com/); ‌GSA-Human(https://ngdc.cncb.ac.cn/gsa-human/browse/HRA007853)	19078266	100000
HPLXTCR00389	Healthy donor (HD)	53	female	Model construction cohort	PBMC	HD_0	Lung TCR DB (https://www.lungtcr.com/); ‌GSA-Human(https://ngdc.cncb.ac.cn/gsa-human/browse/HRA007853)	27213750	100000
HPLXTCR00390	Healthy donor (HD)	46	male	Model construction cohort	PBMC	HD_0	Lung TCR DB (https://www.lungtcr.com/); ‌GSA-Human(https://ngdc.cncb.ac.cn/gsa-human/browse/HRA007853)	18991512	100000
HPLXTCR00391	Healthy donor (HD)	23	female	Model construction cohort	PBMC	HD_0	Lung TCR DB (https://www.lungtcr.com/); ‌GSA-Human(https://ngdc.cncb.ac.cn/gsa-human/browse/HRA007853)	21242597	100000
HPLXTCR00392	Healthy donor (HD)	40	female	Model construction cohort	PBMC	HD_0	Lung TCR DB (https://www.lungtcr.com/); ‌GSA-Human(https://ngdc.cncb.ac.cn/gsa-human/browse/HRA007853)	22962456	100000
HPLXTCR00393	Healthy donor (HD)	45	female	Model construction cohort	PBMC	HD_0	Lung TCR DB (https://www.lungtcr.com/); ‌GSA-Human(https://ngdc.cncb.ac.cn/gsa-human/browse/HRA007853)	18721814	100000
HPLXTCR00395	Healthy donor (HD)	57	male	Internal validation cohort	PBMC	HD_1	Lung TCR DB (https://www.lungtcr.com/); ‌GSA-Human(https://ngdc.cncb.ac.cn/gsa-human/browse/HRA007853)	17601979	100000
HPLXTCR00397	Healthy donor (HD)	53	male	Model construction cohort	PBMC	HD_0	Lung TCR DB (https://www.lungtcr.com/); ‌GSA-Human(https://ngdc.cncb.ac.cn/gsa-human/browse/HRA007853)	17325560	100000
HPLXTCR00398	Healthy donor (HD)	37	male	Model construction cohort	PBMC	HD_0	Lung TCR DB (https://www.lungtcr.com/); ‌GSA-Human(https://ngdc.cncb.ac.cn/gsa-human/browse/HRA007853)	20218016	100000
HPLXTCR00399	Healthy donor (HD)	53	female	Model construction cohort	PBMC	HD_0	Lung TCR DB (https://www.lungtcr.com/); ‌GSA-Human(https://ngdc.cncb.ac.cn/gsa-human/browse/HRA007853)	18470073	100000
HPLXTCR00400	Healthy donor (HD)	42	female	Model construction cohort	PBMC	HD_0	Lung TCR DB (https://www.lungtcr.com/); ‌GSA-Human(https://ngdc.cncb.ac.cn/gsa-human/browse/HRA007853)	21489375	100000
HPLXTCR00401	Healthy donor (HD)	53	male	Model construction cohort	PBMC	HD_0	Lung TCR DB (https://www.lungtcr.com/); ‌GSA-Human(https://ngdc.cncb.ac.cn/gsa-human/browse/HRA007853)	15201330	100000
HPLXTCR00402	Healthy donor (HD)	23	female	Internal validation cohort	PBMC	HD_1	Lung TCR DB (https://www.lungtcr.com/); ‌GSA-Human(https://ngdc.cncb.ac.cn/gsa-human/browse/HRA007853)	21995510	100000
HPLXTCR00403	Healthy donor (HD)	56	male	Model construction cohort	PBMC	HD_0	Lung TCR DB (https://www.lungtcr.com/); ‌GSA-Human(https://ngdc.cncb.ac.cn/gsa-human/browse/HRA007853)	22051787	100000
HPLXTCR00404	Healthy donor (HD)	36	female	Model construction cohort	PBMC	HD_0	Lung TCR DB (https://www.lungtcr.com/); ‌GSA-Human(https://ngdc.cncb.ac.cn/gsa-human/browse/HRA007853)	20771333	100000
HPLXTCR00405	Healthy donor (HD)	53	male	Model construction cohort	PBMC	HD_0	Lung TCR DB (https://www.lungtcr.com/); ‌GSA-Human(https://ngdc.cncb.ac.cn/gsa-human/browse/HRA007853)	22375688	100000
HPLXTCR00406	Healthy donor (HD)	37	male	Model construction cohort	PBMC	HD_0	Lung TCR DB (https://www.lungtcr.com/); ‌GSA-Human(https://ngdc.cncb.ac.cn/gsa-human/browse/HRA007853)	16898660	100000
HPLXTCR00407	Healthy donor (HD)	34	female	Model construction cohort	PBMC	HD_0	Lung TCR DB (https://www.lungtcr.com/); ‌GSA-Human(https://ngdc.cncb.ac.cn/gsa-human/browse/HRA007853)	18459502	100000
HPLXTCR00408	Healthy donor (HD)	43	female	Model construction cohort	PBMC	HD_0	Lung TCR DB (https://www.lungtcr.com/); ‌GSA-Human(https://ngdc.cncb.ac.cn/gsa-human/browse/HRA007853)	16817699	100000
HPLXTCR00409	Healthy donor (HD)	34	female	Model construction cohort	PBMC	HD_0	Lung TCR DB (https://www.lungtcr.com/); ‌GSA-Human(https://ngdc.cncb.ac.cn/gsa-human/browse/HRA007853)	17762925	100000
HPLXTCR00410	Healthy donor (HD)	36	male	Model construction cohort	PBMC	HD_0	Lung TCR DB (https://www.lungtcr.com/); ‌GSA-Human(https://ngdc.cncb.ac.cn/gsa-human/browse/HRA007853)	19545920	100000
HPLXTCR00411	Healthy donor (HD)	24	female	Internal validation cohort	PBMC	HD_1	Lung TCR DB (https://www.lungtcr.com/); ‌GSA-Human(https://ngdc.cncb.ac.cn/gsa-human/browse/HRA007853)	18186371	100000
HPLXTCR00412	Healthy donor (HD)	25	female	Model construction cohort	PBMC	HD_0	Lung TCR DB (https://www.lungtcr.com/); ‌GSA-Human(https://ngdc.cncb.ac.cn/gsa-human/browse/HRA007853)	15092816	100000
HPLXTCR00413	Healthy donor (HD)	37	male	Model construction cohort	PBMC	HD_0	Lung TCR DB (https://www.lungtcr.com/); ‌GSA-Human(https://ngdc.cncb.ac.cn/gsa-human/browse/HRA007853)	18992378	100000
HPLXTCR00415	Healthy donor (HD)	56	male	Model construction cohort	PBMC	HD_0	Lung TCR DB (https://www.lungtcr.com/); ‌GSA-Human(https://ngdc.cncb.ac.cn/gsa-human/browse/HRA007853)	20002097	100000
HPLXTCR00416	Healthy donor (HD)	24	male	Model construction cohort	PBMC	HD_0	Lung TCR DB (https://www.lungtcr.com/); ‌GSA-Human(https://ngdc.cncb.ac.cn/gsa-human/browse/HRA007853)	21016840	100000
HPLXTCR00417	Healthy donor (HD)	53	female	Internal validation cohort	PBMC	HD_1	Lung TCR DB (https://www.lungtcr.com/); ‌GSA-Human(https://ngdc.cncb.ac.cn/gsa-human/browse/HRA007853)	15032879	100000
HPLXTCR00418	Healthy donor (HD)	60	male	Internal validation cohort	PBMC	HD_1	Lung TCR DB (https://www.lungtcr.com/); ‌GSA-Human(https://ngdc.cncb.ac.cn/gsa-human/browse/HRA007853)	15542384	100000
HPLXTCR00419	Healthy donor (HD)	26	female	Model construction cohort	PBMC	HD_0	Lung TCR DB (https://www.lungtcr.com/); ‌GSA-Human(https://ngdc.cncb.ac.cn/gsa-human/browse/HRA007853)	15253668	100000
HPLXTCR00420	Healthy donor (HD)	37	female	Internal validation cohort	PBMC	HD_1	Lung TCR DB (https://www.lungtcr.com/); ‌GSA-Human(https://ngdc.cncb.ac.cn/gsa-human/browse/HRA007853)	15916781	100000
HPLXTCR00421	Healthy donor (HD)	33	female	Internal validation cohort	PBMC	HD_1	Lung TCR DB (https://www.lungtcr.com/); ‌GSA-Human(https://ngdc.cncb.ac.cn/gsa-human/browse/HRA007853)	15744901	100000
HPLXTCR00422	Healthy donor (HD)	40	female	Model construction cohort	PBMC	HD_0	Lung TCR DB (https://www.lungtcr.com/); ‌GSA-Human(https://ngdc.cncb.ac.cn/gsa-human/browse/HRA007853)	17313472	100000
HPLXTCR00423	Healthy donor (HD)	55	female	Model construction cohort	PBMC	HD_0	Lung TCR DB (https://www.lungtcr.com/); ‌GSA-Human(https://ngdc.cncb.ac.cn/gsa-human/browse/HRA007853)	15259689	100000
HPLXTCR00424	Healthy donor (HD)	47	male	Internal validation cohort	PBMC	HD_1	Lung TCR DB (https://www.lungtcr.com/); ‌GSA-Human(https://ngdc.cncb.ac.cn/gsa-human/browse/HRA007853)	16619841	100000
HPLXTCR00425	Healthy donor (HD)	32	female	Model construction cohort	PBMC	HD_0	Lung TCR DB (https://www.lungtcr.com/); ‌GSA-Human(https://ngdc.cncb.ac.cn/gsa-human/browse/HRA007853)	15539597	100000
HPLXTCR00426	Healthy donor (HD)	49	male	Model construction cohort	PBMC	HD_0	Lung TCR DB (https://www.lungtcr.com/); ‌GSA-Human(https://ngdc.cncb.ac.cn/gsa-human/browse/HRA007853)	15600505	100000
HPLXTCR00427	Healthy donor (HD)	50	female	Model construction cohort	PBMC	HD_0	Lung TCR DB (https://www.lungtcr.com/); ‌GSA-Human(https://ngdc.cncb.ac.cn/gsa-human/browse/HRA007853)	17457174	100000
HPLXTCR00428	Healthy donor (HD)	38	male	Model construction cohort	PBMC	HD_0	Lung TCR DB (https://www.lungtcr.com/); ‌GSA-Human(https://ngdc.cncb.ac.cn/gsa-human/browse/HRA007853)	16821878	100000
HPLXTCR00429	Healthy donor (HD)	54	male	Model construction cohort	PBMC	HD_0	Lung TCR DB (https://www.lungtcr.com/); ‌GSA-Human(https://ngdc.cncb.ac.cn/gsa-human/browse/HRA007853)	20583794	100000
HPLXTCR00430	Healthy donor (HD)	28	female	Internal validation cohort	PBMC	HD_1	Lung TCR DB (https://www.lungtcr.com/); ‌GSA-Human(https://ngdc.cncb.ac.cn/gsa-human/browse/HRA007853)	9287812	100000
HPLXTCR00431	Healthy donor (HD)	56	female	Model construction cohort	PBMC	HD_0	Lung TCR DB (https://www.lungtcr.com/); ‌GSA-Human(https://ngdc.cncb.ac.cn/gsa-human/browse/HRA007853)	11161584	100000
HPLXTCR00432	Healthy donor (HD)	43	female	Internal validation cohort	PBMC	HD_1	Lung TCR DB (https://www.lungtcr.com/); ‌GSA-Human(https://ngdc.cncb.ac.cn/gsa-human/browse/HRA007853)	9954853	100000
HPLXTCR00433	Healthy donor (HD)	36	female	Model construction cohort	PBMC	HD_0	Lung TCR DB (https://www.lungtcr.com/); ‌GSA-Human(https://ngdc.cncb.ac.cn/gsa-human/browse/HRA007853)	10042951	100000
HPLXTCR00434	Healthy donor (HD)	39	male	Model construction cohort	PBMC	HD_0	Lung TCR DB (https://www.lungtcr.com/); ‌GSA-Human(https://ngdc.cncb.ac.cn/gsa-human/browse/HRA007853)	7293522	100000
HPLXTCR00435	Healthy donor (HD)	29	female	Model construction cohort	PBMC	HD_0	Lung TCR DB (https://www.lungtcr.com/); ‌GSA-Human(https://ngdc.cncb.ac.cn/gsa-human/browse/HRA007853)	8885888	100000
HPLXTCR00436	Healthy donor (HD)	37	female	Model construction cohort	PBMC	HD_0	Lung TCR DB (https://www.lungtcr.com/); ‌GSA-Human(https://ngdc.cncb.ac.cn/gsa-human/browse/HRA007853)	10811836	100000
HPLXTCR00437	Healthy donor (HD)	39	male	Model construction cohort	PBMC	HD_0	Lung TCR DB (https://www.lungtcr.com/); ‌GSA-Human(https://ngdc.cncb.ac.cn/gsa-human/browse/HRA007853)	11459679	100000
HPLXTCR00438	Healthy donor (HD)	51	male	Model construction cohort	PBMC	HD_0	Lung TCR DB (https://www.lungtcr.com/); ‌GSA-Human(https://ngdc.cncb.ac.cn/gsa-human/browse/HRA007853)	6848864	100000
HPLXTCR00439	Healthy donor (HD)	41	male	Model construction cohort	PBMC	HD_0	Lung TCR DB (https://www.lungtcr.com/); ‌GSA-Human(https://ngdc.cncb.ac.cn/gsa-human/browse/HRA007853)	8691698	100000
HPLXTCR00440	Healthy donor (HD)	31	female	Internal validation cohort	PBMC	HD_1	Lung TCR DB (https://www.lungtcr.com/); ‌GSA-Human(https://ngdc.cncb.ac.cn/gsa-human/browse/HRA007853)	10315959	100000
HPLXTCR00441	Healthy donor (HD)	40	female	Model construction cohort	PBMC	HD_0	Lung TCR DB (https://www.lungtcr.com/); ‌GSA-Human(https://ngdc.cncb.ac.cn/gsa-human/browse/HRA007853)	11802572	100000
HPLXTCR00442	Healthy donor (HD)	50	male	Internal validation cohort	PBMC	HD_1	Lung TCR DB (https://www.lungtcr.com/); ‌GSA-Human(https://ngdc.cncb.ac.cn/gsa-human/browse/HRA007853)	10126942	100000
HPLXTCR00443	Healthy donor (HD)	47	male	Internal validation cohort	PBMC	HD_1	Lung TCR DB (https://www.lungtcr.com/); ‌GSA-Human(https://ngdc.cncb.ac.cn/gsa-human/browse/HRA007853)	9729033	100000
HPLXTCR00444	Healthy donor (HD)	37	female	Model construction cohort	PBMC	HD_0	Lung TCR DB (https://www.lungtcr.com/); ‌GSA-Human(https://ngdc.cncb.ac.cn/gsa-human/browse/HRA007853)	9416865	100000
HPLXTCR00445	Healthy donor (HD)	50	female	Internal validation cohort	PBMC	HD_1	Lung TCR DB (https://www.lungtcr.com/); ‌GSA-Human(https://ngdc.cncb.ac.cn/gsa-human/browse/HRA007853)	12347165	100000
HPLXTCR00446	Healthy donor (HD)	59	male	Internal validation cohort	PBMC	HD_1	Lung TCR DB (https://www.lungtcr.com/); ‌GSA-Human(https://ngdc.cncb.ac.cn/gsa-human/browse/HRA007853)	10729728	100000
HPLXTCR00447	Healthy donor (HD)	36	female	Model construction cohort	PBMC	HD_0	Lung TCR DB (https://www.lungtcr.com/); ‌GSA-Human(https://ngdc.cncb.ac.cn/gsa-human/browse/HRA007853)	11909676	100000
HPLXTCR00448	Healthy donor (HD)	54	male	Model construction cohort	PBMC	HD_0	Lung TCR DB (https://www.lungtcr.com/); ‌GSA-Human(https://ngdc.cncb.ac.cn/gsa-human/browse/HRA007853)	11378764	100000
HPLXTCR00449	Healthy donor (HD)	54	female	Internal validation cohort	PBMC	HD_1	Lung TCR DB (https://www.lungtcr.com/); ‌GSA-Human(https://ngdc.cncb.ac.cn/gsa-human/browse/HRA007853)	13829538	100000
HPLXTCR00450	Healthy donor (HD)	50	female	Model construction cohort	PBMC	HD_0	Lung TCR DB (https://www.lungtcr.com/); ‌GSA-Human(https://ngdc.cncb.ac.cn/gsa-human/browse/HRA007853)	15200992	100000
HPLXTCR00451	Healthy donor (HD)	15	male	Model construction cohort	PBMC	HD_0	Lung TCR DB (https://www.lungtcr.com/); ‌GSA-Human(https://ngdc.cncb.ac.cn/gsa-human/browse/HRA007853)	15823920	100000
HPLXTCR00452	Healthy donor (HD)	41	female	Model construction cohort	PBMC	HD_0	Lung TCR DB (https://www.lungtcr.com/); ‌GSA-Human(https://ngdc.cncb.ac.cn/gsa-human/browse/HRA007853)	13266508	100000
HPLXTCR00453	Healthy donor (HD)	60	female	Internal validation cohort	PBMC	HD_1	Lung TCR DB (https://www.lungtcr.com/); ‌GSA-Human(https://ngdc.cncb.ac.cn/gsa-human/browse/HRA007853)	12890802	100000
HPLXTCR00454	Healthy donor (HD)	45	male	Model construction cohort	PBMC	HD_0	Lung TCR DB (https://www.lungtcr.com/); ‌GSA-Human(https://ngdc.cncb.ac.cn/gsa-human/browse/HRA007853)	14549631	100000
HPLXTCR00455	Healthy donor (HD)	24	female	Model construction cohort	PBMC	HD_0	Lung TCR DB (https://www.lungtcr.com/); ‌GSA-Human(https://ngdc.cncb.ac.cn/gsa-human/browse/HRA007853)	14295951	100000
HPLXTCR00456	Healthy donor (HD)	36	female	Model construction cohort	PBMC	HD_0	Lung TCR DB (https://www.lungtcr.com/); ‌GSA-Human(https://ngdc.cncb.ac.cn/gsa-human/browse/HRA007853)	14940175	100000
HPLXTCR00457	Healthy donor (HD)	37	female	Model construction cohort	PBMC	HD_0	Lung TCR DB (https://www.lungtcr.com/); ‌GSA-Human(https://ngdc.cncb.ac.cn/gsa-human/browse/HRA007853)	12095014	100000
HPLXTCR00458	Healthy donor (HD)	36	female	Model construction cohort	PBMC	HD_0	Lung TCR DB (https://www.lungtcr.com/); ‌GSA-Human(https://ngdc.cncb.ac.cn/gsa-human/browse/HRA007853)	18612101	100000
HPLXTCR00459	Healthy donor (HD)	46	female	Model construction cohort	PBMC	HD_0	Lung TCR DB (https://www.lungtcr.com/); ‌GSA-Human(https://ngdc.cncb.ac.cn/gsa-human/browse/HRA007853)	12127678	100000
HPLXTCR00460	Healthy donor (HD)	34	female	Internal validation cohort	PBMC	HD_1	Lung TCR DB (https://www.lungtcr.com/); ‌GSA-Human(https://ngdc.cncb.ac.cn/gsa-human/browse/HRA007853)	9631658	100000
HPLXTCR00461	Healthy donor (HD)	54	male	Model construction cohort	PBMC	HD_0	Lung TCR DB (https://www.lungtcr.com/); ‌GSA-Human(https://ngdc.cncb.ac.cn/gsa-human/browse/HRA007853)	12065635	100000
HPLXTCR00462	Healthy donor (HD)	35	female	Model construction cohort	PBMC	HD_0	Lung TCR DB (https://www.lungtcr.com/); ‌GSA-Human(https://ngdc.cncb.ac.cn/gsa-human/browse/HRA007853)	12128401	100000
HPLXTCR00463	Healthy donor (HD)	36	male	Model construction cohort	PBMC	HD_0	Lung TCR DB (https://www.lungtcr.com/); ‌GSA-Human(https://ngdc.cncb.ac.cn/gsa-human/browse/HRA007853)	14631712	100000
HPLXTCR00464	Healthy donor (HD)	32	female	Model construction cohort	PBMC	HD_0	Lung TCR DB (https://www.lungtcr.com/); ‌GSA-Human(https://ngdc.cncb.ac.cn/gsa-human/browse/HRA007853)	14043132	100000
HPLXTCR00465	Healthy donor (HD)	41	female	Model construction cohort	PBMC	HD_0	Lung TCR DB (https://www.lungtcr.com/); ‌GSA-Human(https://ngdc.cncb.ac.cn/gsa-human/browse/HRA007853)	16926285	100000
HPLXTCR00466	Healthy donor (HD)	28	male	Model construction cohort	PBMC	HD_0	Lung TCR DB (https://www.lungtcr.com/); ‌GSA-Human(https://ngdc.cncb.ac.cn/gsa-human/browse/HRA007853)	13244904	100000
HPLXTCR00467	Healthy donor (HD)	51	male	Internal validation cohort	PBMC	HD_1	Lung TCR DB (https://www.lungtcr.com/); ‌GSA-Human(https://ngdc.cncb.ac.cn/gsa-human/browse/HRA007853)	13174529	100000
HPLXTCR00468	Healthy donor (HD)	28	female	Model construction cohort	PBMC	HD_0	Lung TCR DB (https://www.lungtcr.com/); ‌GSA-Human(https://ngdc.cncb.ac.cn/gsa-human/browse/HRA007853)	15000153	100000
HPLXTCR00469	Healthy donor (HD)	36	female	Model construction cohort	PBMC	HD_0	Lung TCR DB (https://www.lungtcr.com/); ‌GSA-Human(https://ngdc.cncb.ac.cn/gsa-human/browse/HRA007853)	13101367	100000
HPLXTCR00470	Healthy donor (HD)	52	male	Internal validation cohort	PBMC	HD_1	Lung TCR DB (https://www.lungtcr.com/); ‌GSA-Human(https://ngdc.cncb.ac.cn/gsa-human/browse/HRA007853)	11002250	100000
HPLXTCR00471	Healthy donor (HD)	34	female	Internal validation cohort	PBMC	HD_1	Lung TCR DB (https://www.lungtcr.com/); ‌GSA-Human(https://ngdc.cncb.ac.cn/gsa-human/browse/HRA007853)	11304475	100000
HPLXTCR00472	Healthy donor (HD)	28	female	Internal validation cohort	PBMC	HD_1	Lung TCR DB (https://www.lungtcr.com/); ‌GSA-Human(https://ngdc.cncb.ac.cn/gsa-human/browse/HRA007853)	10338029	100000
HPLXTCR00473	Healthy donor (HD)	27	female	Internal validation cohort	PBMC	HD_1	Lung TCR DB (https://www.lungtcr.com/); ‌GSA-Human(https://ngdc.cncb.ac.cn/gsa-human/browse/HRA007853)	15225799	100000
HPLXTCR00474	Healthy donor (HD)	35	female	Internal validation cohort	PBMC	HD_1	Lung TCR DB (https://www.lungtcr.com/); ‌GSA-Human(https://ngdc.cncb.ac.cn/gsa-human/browse/HRA007853)	13680406	100000
HPLXTCR00475	Healthy donor (HD)	27	female	Model construction cohort	PBMC	HD_0	Lung TCR DB (https://www.lungtcr.com/); ‌GSA-Human(https://ngdc.cncb.ac.cn/gsa-human/browse/HRA007853)	18742797	100000
HPLXTCR00476	Healthy donor (HD)	47	female	Model construction cohort	PBMC	HD_0	Lung TCR DB (https://www.lungtcr.com/); ‌GSA-Human(https://ngdc.cncb.ac.cn/gsa-human/browse/HRA007853)	14565465	100000
HPLXTCR00477	Healthy donor (HD)	40	male	Model construction cohort	PBMC	HD_0	Lung TCR DB (https://www.lungtcr.com/); ‌GSA-Human(https://ngdc.cncb.ac.cn/gsa-human/browse/HRA007853)	17300906	100000
HPLXTCR00478	Healthy donor (HD)	49	male	Model construction cohort	PBMC	HD_0	Lung TCR DB (https://www.lungtcr.com/); ‌GSA-Human(https://ngdc.cncb.ac.cn/gsa-human/browse/HRA007853)	11886828	100000
HPLXTCR00479	Healthy donor (HD)	45	female	Model construction cohort	PBMC	HD_0	Lung TCR DB (https://www.lungtcr.com/); ‌GSA-Human(https://ngdc.cncb.ac.cn/gsa-human/browse/HRA007853)	8879325	100000
HPLXTCR00480	Healthy donor (HD)	39	male	Model construction cohort	PBMC	HD_0	Lung TCR DB (https://www.lungtcr.com/); ‌GSA-Human(https://ngdc.cncb.ac.cn/gsa-human/browse/HRA007853)	8394968	100000
HPLXTCR00577	Healthy donor (HD)	48	male	Internal validation cohort	PBMC	HD_1	Lung TCR DB (https://www.lungtcr.com/); ‌GSA-Human(https://ngdc.cncb.ac.cn/gsa-human/browse/HRA007853)	9470500	100000
HPLXTCR00578	Healthy donor (HD)	38	male	Model construction cohort	PBMC	HD_0	Lung TCR DB (https://www.lungtcr.com/); ‌GSA-Human(https://ngdc.cncb.ac.cn/gsa-human/browse/HRA007853)	9287017	100000
HPLXTCR00579	Healthy donor (HD)	39	male	Model construction cohort	PBMC	HD_0	Lung TCR DB (https://www.lungtcr.com/); ‌GSA-Human(https://ngdc.cncb.ac.cn/gsa-human/browse/HRA007853)	8118797	100000
HPLXTCR00580	Healthy donor (HD)	42	male	Model construction cohort	PBMC	HD_0	Lung TCR DB (https://www.lungtcr.com/); ‌GSA-Human(https://ngdc.cncb.ac.cn/gsa-human/browse/HRA007853)	9631016	100000
HPLXTCR00581	Healthy donor (HD)	45	male	Model construction cohort	PBMC	HD_0	Lung TCR DB (https://www.lungtcr.com/); ‌GSA-Human(https://ngdc.cncb.ac.cn/gsa-human/browse/HRA007853)	8868128	100000
HPLXTCR00582	Healthy donor (HD)	51	male	Model construction cohort	PBMC	HD_0	Lung TCR DB (https://www.lungtcr.com/); ‌GSA-Human(https://ngdc.cncb.ac.cn/gsa-human/browse/HRA007853)	9196568	100000
HPLXTCR00583	Healthy donor (HD)	35	male	Model construction cohort	PBMC	HD_0	Lung TCR DB (https://www.lungtcr.com/); ‌GSA-Human(https://ngdc.cncb.ac.cn/gsa-human/browse/HRA007853)	9216509	100000
HPLXTCR00584	Healthy donor (HD)	62	female	Internal validation cohort	PBMC	HD_1	Lung TCR DB (https://www.lungtcr.com/); ‌GSA-Human(https://ngdc.cncb.ac.cn/gsa-human/browse/HRA007853)	9146019	100000
HPLXTCR00585	Healthy donor (HD)	38	female	Internal validation cohort	PBMC	HD_1	Lung TCR DB (https://www.lungtcr.com/); ‌GSA-Human(https://ngdc.cncb.ac.cn/gsa-human/browse/HRA007853)	8842843	100000
HPLXTCR00586	Healthy donor (HD)	46	female	Model construction cohort	PBMC	HD_0	Lung TCR DB (https://www.lungtcr.com/); ‌GSA-Human(https://ngdc.cncb.ac.cn/gsa-human/browse/HRA007853)	12446116	100000
HPLXTCR00587	Healthy donor (HD)	43	male	Model construction cohort	PBMC	HD_0	Lung TCR DB (https://www.lungtcr.com/); ‌GSA-Human(https://ngdc.cncb.ac.cn/gsa-human/browse/HRA007853)	10059126	100000
HPLXTCR00588	Healthy donor (HD)	42	male	Model construction cohort	PBMC	HD_0	Lung TCR DB (https://www.lungtcr.com/); ‌GSA-Human(https://ngdc.cncb.ac.cn/gsa-human/browse/HRA007853)	8783486	100000
HPLXTCR00589	Healthy donor (HD)	59	male	Model construction cohort	PBMC	HD_0	Lung TCR DB (https://www.lungtcr.com/); ‌GSA-Human(https://ngdc.cncb.ac.cn/gsa-human/browse/HRA007853)	7280663	100000
HPLXTCR00590	Healthy donor (HD)	50	female	Model construction cohort	PBMC	HD_0	Lung TCR DB (https://www.lungtcr.com/); ‌GSA-Human(https://ngdc.cncb.ac.cn/gsa-human/browse/HRA007853)	9234207	100000
HPLXTCR00591	Healthy donor (HD)	40	male	Internal validation cohort	PBMC	HD_1	Lung TCR DB (https://www.lungtcr.com/); ‌GSA-Human(https://ngdc.cncb.ac.cn/gsa-human/browse/HRA007853)	7871398	100000
HPLXTCR00592	Healthy donor (HD)	47	male	Internal validation cohort	PBMC	HD_1	Lung TCR DB (https://www.lungtcr.com/); ‌GSA-Human(https://ngdc.cncb.ac.cn/gsa-human/browse/HRA007853)	8207364	100000
HPLXTCR00593	Healthy donor (HD)	53	female	Model construction cohort	PBMC	HD_0	Lung TCR DB (https://www.lungtcr.com/); ‌GSA-Human(https://ngdc.cncb.ac.cn/gsa-human/browse/HRA007853)	11311354	100000
HPLXTCR00594	Healthy donor (HD)	37	male	Model construction cohort	PBMC	HD_0	Lung TCR DB (https://www.lungtcr.com/); ‌GSA-Human(https://ngdc.cncb.ac.cn/gsa-human/browse/HRA007853)	9639952	100000
HPLXTCR00595	Healthy donor (HD)	40	male	Model construction cohort	PBMC	HD_0	Lung TCR DB (https://www.lungtcr.com/); ‌GSA-Human(https://ngdc.cncb.ac.cn/gsa-human/browse/HRA007853)	8178082	100000
HPLXTCR00596	Healthy donor (HD)	31	female	Model construction cohort	PBMC	HD_0	Lung TCR DB (https://www.lungtcr.com/); ‌GSA-Human(https://ngdc.cncb.ac.cn/gsa-human/browse/HRA007853)	9556130	100000
HPLXTCR00597	Healthy donor (HD)	57	female	Model construction cohort	PBMC	HD_0	Lung TCR DB (https://www.lungtcr.com/); ‌GSA-Human(https://ngdc.cncb.ac.cn/gsa-human/browse/HRA007853)	9964659	100000
HPLXTCR00598	Healthy donor (HD)	39	male	Model construction cohort	PBMC	HD_0	Lung TCR DB (https://www.lungtcr.com/); ‌GSA-Human(https://ngdc.cncb.ac.cn/gsa-human/browse/HRA007853)	11843317	100000
HPLXTCR00599	Healthy donor (HD)	41	male	Model construction cohort	PBMC	HD_0	Lung TCR DB (https://www.lungtcr.com/); ‌GSA-Human(https://ngdc.cncb.ac.cn/gsa-human/browse/HRA007853)	8780186	100000
HPLXTCR00600	Healthy donor (HD)	53	male	Model construction cohort	PBMC	HD_0	Lung TCR DB (https://www.lungtcr.com/); ‌GSA-Human(https://ngdc.cncb.ac.cn/gsa-human/browse/HRA007853)	8562306	100000
HPLXTCR00601	Healthy donor (HD)	38	female	Internal validation cohort	PBMC	HD_1	Lung TCR DB (https://www.lungtcr.com/); ‌GSA-Human(https://ngdc.cncb.ac.cn/gsa-human/browse/HRA007853)	9180584	100000
HPLXTCR00602	Healthy donor (HD)	33	male	Model construction cohort	PBMC	HD_0	Lung TCR DB (https://www.lungtcr.com/); ‌GSA-Human(https://ngdc.cncb.ac.cn/gsa-human/browse/HRA007853)	10310008	100000
HPLXTCR00603	Healthy donor (HD)	37	male	Model construction cohort	PBMC	HD_0	Lung TCR DB (https://www.lungtcr.com/); ‌GSA-Human(https://ngdc.cncb.ac.cn/gsa-human/browse/HRA007853)	8471034	100000
HPLXTCR00604	Healthy donor (HD)	34	male	Internal validation cohort	PBMC	HD_1	Lung TCR DB (https://www.lungtcr.com/); ‌GSA-Human(https://ngdc.cncb.ac.cn/gsa-human/browse/HRA007853)	10808948	100000
HPLXTCR00605	Healthy donor (HD)	39	male	Model construction cohort	PBMC	HD_0	Lung TCR DB (https://www.lungtcr.com/); ‌GSA-Human(https://ngdc.cncb.ac.cn/gsa-human/browse/HRA007853)	9770555	100000
HPLXTCR00606	Healthy donor (HD)	37	male	Model construction cohort	PBMC	HD_0	Lung TCR DB (https://www.lungtcr.com/); ‌GSA-Human(https://ngdc.cncb.ac.cn/gsa-human/browse/HRA007853)	10439367	100000
HPLXTCR00607	Healthy donor (HD)	37	male	Model construction cohort	PBMC	HD_0	Lung TCR DB (https://www.lungtcr.com/); ‌GSA-Human(https://ngdc.cncb.ac.cn/gsa-human/browse/HRA007853)	8282804	100000
HPLXTCR00608	Healthy donor (HD)	49	male	Model construction cohort	PBMC	HD_0	Lung TCR DB (https://www.lungtcr.com/); ‌GSA-Human(https://ngdc.cncb.ac.cn/gsa-human/browse/HRA007853)	7791006	100000
HPLXTCR00609	Healthy donor (HD)	46	male	Model construction cohort	PBMC	HD_0	Lung TCR DB (https://www.lungtcr.com/); ‌GSA-Human(https://ngdc.cncb.ac.cn/gsa-human/browse/HRA007853)	9924382	100000
HPLXTCR00610	Healthy donor (HD)	32	male	Model construction cohort	PBMC	HD_0	Lung TCR DB (https://www.lungtcr.com/); ‌GSA-Human(https://ngdc.cncb.ac.cn/gsa-human/browse/HRA007853)	8434762	100000
HPLXTCR00611	Healthy donor (HD)	45	male	Model construction cohort	PBMC	HD_0	Lung TCR DB (https://www.lungtcr.com/); ‌GSA-Human(https://ngdc.cncb.ac.cn/gsa-human/browse/HRA007853)	9746116	100000
HPLXTCR00629	Healthy donor (HD)	64	male	Internal validation cohort	PBMC	HD_1	Lung TCR DB (https://www.lungtcr.com/); ‌GSA-Human(https://ngdc.cncb.ac.cn/gsa-human/browse/HRA007853)	12172654	100000
HPLXTCR00630	Healthy donor (HD)	59	male	Internal validation cohort	PBMC	HD_1	Lung TCR DB (https://www.lungtcr.com/); ‌GSA-Human(https://ngdc.cncb.ac.cn/gsa-human/browse/HRA007853)	11525513	100000
HPLXTCR00631	Healthy donor (HD)	49	male	Model construction cohort	PBMC	HD_0	Lung TCR DB (https://www.lungtcr.com/); ‌GSA-Human(https://ngdc.cncb.ac.cn/gsa-human/browse/HRA007853)	13142001	100000
HPLXTCR00632	Healthy donor (HD)	59	male	Internal validation cohort	PBMC	HD_1	Lung TCR DB (https://www.lungtcr.com/); ‌GSA-Human(https://ngdc.cncb.ac.cn/gsa-human/browse/HRA007853)	14017187	100000
HPLXTCR00633	Healthy donor (HD)	27	male	Model construction cohort	PBMC	HD_0	Lung TCR DB (https://www.lungtcr.com/); ‌GSA-Human(https://ngdc.cncb.ac.cn/gsa-human/browse/HRA007853)	11911613	100000
HPLXTCR00634	Healthy donor (HD)	47	male	Model construction cohort	PBMC	HD_0	Lung TCR DB (https://www.lungtcr.com/); ‌GSA-Human(https://ngdc.cncb.ac.cn/gsa-human/browse/HRA007853)	13683634	100000
HPLXTCR00673	Healthy donor (HD)	27	female	Model construction cohort	PBMC	HD_0	Lung TCR DB (https://www.lungtcr.com/); ‌GSA-Human(https://ngdc.cncb.ac.cn/gsa-human/browse/HRA007853)	14031365	100000
HPLXTCR00674	Healthy donor (HD)	51	male	Model construction cohort	PBMC	HD_0	Lung TCR DB (https://www.lungtcr.com/); ‌GSA-Human(https://ngdc.cncb.ac.cn/gsa-human/browse/HRA007853)	14949157	100000
HPLXTCR00675	Healthy donor (HD)	33	female	Model construction cohort	PBMC	HD_0	Lung TCR DB (https://www.lungtcr.com/); ‌GSA-Human(https://ngdc.cncb.ac.cn/gsa-human/browse/HRA007853)	12854303	100000
HPLXTCR00676	Healthy donor (HD)	51	female	Model construction cohort	PBMC	HD_0	Lung TCR DB (https://www.lungtcr.com/); ‌GSA-Human(https://ngdc.cncb.ac.cn/gsa-human/browse/HRA007853)	15585720	100000
HPLXTCR00677	Healthy donor (HD)	34	female	Model construction cohort	PBMC	HD_0	Lung TCR DB (https://www.lungtcr.com/); ‌GSA-Human(https://ngdc.cncb.ac.cn/gsa-human/browse/HRA007853)	15497728	100000
HPLXTCR00678	Healthy donor (HD)	56	male	Model construction cohort	PBMC	HD_0	Lung TCR DB (https://www.lungtcr.com/); ‌GSA-Human(https://ngdc.cncb.ac.cn/gsa-human/browse/HRA007853)	15714872	100000
HPLXTCR00679	Healthy donor (HD)	52	female	Internal validation cohort	PBMC	HD_1	Lung TCR DB (https://www.lungtcr.com/); ‌GSA-Human(https://ngdc.cncb.ac.cn/gsa-human/browse/HRA007853)	15262304	100000
HPLXTCR00680	Healthy donor (HD)	39	female	Model construction cohort	PBMC	HD_0	Lung TCR DB (https://www.lungtcr.com/); ‌GSA-Human(https://ngdc.cncb.ac.cn/gsa-human/browse/HRA007853)	13762682	100000
HPLXTCR00681	Healthy donor (HD)	52	male	Model construction cohort	PBMC	HD_0	Lung TCR DB (https://www.lungtcr.com/); ‌GSA-Human(https://ngdc.cncb.ac.cn/gsa-human/browse/HRA007853)	12713488	100000
HPLXTCR00682	Healthy donor (HD)	49	male	Internal validation cohort	PBMC	HD_1	Lung TCR DB (https://www.lungtcr.com/); ‌GSA-Human(https://ngdc.cncb.ac.cn/gsa-human/browse/HRA007853)	9312981	100000
HPLXTCR00683	Healthy donor (HD)	36	female	Model construction cohort	PBMC	HD_0	Lung TCR DB (https://www.lungtcr.com/); ‌GSA-Human(https://ngdc.cncb.ac.cn/gsa-human/browse/HRA007853)	6986668	100000
HPLXTCR00684	Healthy donor (HD)	48	male	Model construction cohort	PBMC	HD_0	Lung TCR DB (https://www.lungtcr.com/); ‌GSA-Human(https://ngdc.cncb.ac.cn/gsa-human/browse/HRA007853)	13076619	100000
HPLXTCR00685	Healthy donor (HD)	60	male	Model construction cohort	PBMC	HD_0	Lung TCR DB (https://www.lungtcr.com/); ‌GSA-Human(https://ngdc.cncb.ac.cn/gsa-human/browse/HRA007853)	15397431	100000
HPLXTCR00686	Healthy donor (HD)	54	female	Model construction cohort	PBMC	HD_0	Lung TCR DB (https://www.lungtcr.com/); ‌GSA-Human(https://ngdc.cncb.ac.cn/gsa-human/browse/HRA007853)	15683163	100000
HPLXTCR00687	Healthy donor (HD)	46	female	Model construction cohort	PBMC	HD_0	Lung TCR DB (https://www.lungtcr.com/); ‌GSA-Human(https://ngdc.cncb.ac.cn/gsa-human/browse/HRA007853)	14449946	100000
HPLXTCR00688	Healthy donor (HD)	50	male	Internal validation cohort	PBMC	HD_1	Lung TCR DB (https://www.lungtcr.com/); ‌GSA-Human(https://ngdc.cncb.ac.cn/gsa-human/browse/HRA007853)	18834276	100000
HPLXTCR00689	Healthy donor (HD)	44	male	Internal validation cohort	PBMC	HD_1	Lung TCR DB (https://www.lungtcr.com/); ‌GSA-Human(https://ngdc.cncb.ac.cn/gsa-human/browse/HRA007853)	16677276	100000
HPLXTCR00690	Healthy donor (HD)	30	female	Model construction cohort	PBMC	HD_0	Lung TCR DB (https://www.lungtcr.com/); ‌GSA-Human(https://ngdc.cncb.ac.cn/gsa-human/browse/HRA007853)	11896833	100000
HPLXTCR00691	Healthy donor (HD)	56	male	Model construction cohort	PBMC	HD_0	Lung TCR DB (https://www.lungtcr.com/); ‌GSA-Human(https://ngdc.cncb.ac.cn/gsa-human/browse/HRA007853)	9539207	100000
HPLXTCR00692	Healthy donor (HD)	58	male	Model construction cohort	PBMC	HD_0	Lung TCR DB (https://www.lungtcr.com/); ‌GSA-Human(https://ngdc.cncb.ac.cn/gsa-human/browse/HRA007853)	14300999	100000
HPLXTCR00693	Healthy donor (HD)	59	male	Internal validation cohort	PBMC	HD_1	Lung TCR DB (https://www.lungtcr.com/); ‌GSA-Human(https://ngdc.cncb.ac.cn/gsa-human/browse/HRA007853)	9921512	100000
HPLXTCR00694	Healthy donor (HD)	38	male	Model construction cohort	PBMC	HD_0	Lung TCR DB (https://www.lungtcr.com/); ‌GSA-Human(https://ngdc.cncb.ac.cn/gsa-human/browse/HRA007853)	18330561	100000
HPLXTCR00695	Healthy donor (HD)	36	female	Model construction cohort	PBMC	HD_0	Lung TCR DB (https://www.lungtcr.com/); ‌GSA-Human(https://ngdc.cncb.ac.cn/gsa-human/browse/HRA007853)	11961452	100000
HPLXTCR00696	Healthy donor (HD)	33	female	Internal validation cohort	PBMC	HD_1	Lung TCR DB (https://www.lungtcr.com/); ‌GSA-Human(https://ngdc.cncb.ac.cn/gsa-human/browse/HRA007853)	13225728	100000
HPLXTCR00697	Healthy donor (HD)	53	female	Model construction cohort	PBMC	HD_0	Lung TCR DB (https://www.lungtcr.com/); ‌GSA-Human(https://ngdc.cncb.ac.cn/gsa-human/browse/HRA007853)	12742419	100000
HPLXTCR00698	Healthy donor (HD)	41	male	Model construction cohort	PBMC	HD_0	Lung TCR DB (https://www.lungtcr.com/); ‌GSA-Human(https://ngdc.cncb.ac.cn/gsa-human/browse/HRA007853)	15150074	100000
HPLXTCR00699	Healthy donor (HD)	34	male	Model construction cohort	PBMC	HD_0	Lung TCR DB (https://www.lungtcr.com/); ‌GSA-Human(https://ngdc.cncb.ac.cn/gsa-human/browse/HRA007853)	14191249	100000
HPLXTCR00700	Healthy donor (HD)	53	female	Model construction cohort	PBMC	HD_0	Lung TCR DB (https://www.lungtcr.com/); ‌GSA-Human(https://ngdc.cncb.ac.cn/gsa-human/browse/HRA007853)	13369008	100000
HPLXTCR00701	Healthy donor (HD)	53	female	Model construction cohort	PBMC	HD_0	Lung TCR DB (https://www.lungtcr.com/); ‌GSA-Human(https://ngdc.cncb.ac.cn/gsa-human/browse/HRA007853)	8796181	100000
HPLXTCR00702	Healthy donor (HD)	57	male	Model construction cohort	PBMC	HD_0	Lung TCR DB (https://www.lungtcr.com/); ‌GSA-Human(https://ngdc.cncb.ac.cn/gsa-human/browse/HRA007853)	10483166	100000
HPLXTCR00703	Healthy donor (HD)	56	male	Model construction cohort	PBMC	HD_0	Lung TCR DB (https://www.lungtcr.com/); ‌GSA-Human(https://ngdc.cncb.ac.cn/gsa-human/browse/HRA007853)	9904408	100000
HPLXTCR00704	Healthy donor (HD)	53	male	Internal validation cohort	PBMC	HD_1	Lung TCR DB (https://www.lungtcr.com/); ‌GSA-Human(https://ngdc.cncb.ac.cn/gsa-human/browse/HRA007853)	14232626	100000
HPLXTCR00705	Healthy donor (HD)	36	female	Internal validation cohort	PBMC	HD_1	Lung TCR DB (https://www.lungtcr.com/); ‌GSA-Human(https://ngdc.cncb.ac.cn/gsa-human/browse/HRA007853)	14627402	100000
HPLXTCR00706	Healthy donor (HD)	24	female	Model construction cohort	PBMC	HD_0	Lung TCR DB (https://www.lungtcr.com/); ‌GSA-Human(https://ngdc.cncb.ac.cn/gsa-human/browse/HRA007853)	15405059	100000
HPLXTCR00707	Healthy donor (HD)	37	female	Model construction cohort	PBMC	HD_0	Lung TCR DB (https://www.lungtcr.com/); ‌GSA-Human(https://ngdc.cncb.ac.cn/gsa-human/browse/HRA007853)	9123050	100000
HPLXTCR00708	Healthy donor (HD)	36	male	Model construction cohort	PBMC	HD_0	Lung TCR DB (https://www.lungtcr.com/); ‌GSA-Human(https://ngdc.cncb.ac.cn/gsa-human/browse/HRA007853)	11444166	100000
HPLXTCR00709	Healthy donor (HD)	36	female	Model construction cohort	PBMC	HD_0	Lung TCR DB (https://www.lungtcr.com/); ‌GSA-Human(https://ngdc.cncb.ac.cn/gsa-human/browse/HRA007853)	11911809	100000
HPLXTCR00710	Healthy donor (HD)	42	female	Model construction cohort	PBMC	HD_0	Lung TCR DB (https://www.lungtcr.com/); ‌GSA-Human(https://ngdc.cncb.ac.cn/gsa-human/browse/HRA007853)	9996217	100000
HPLXTCR00711	Healthy donor (HD)	33	female	Model construction cohort	PBMC	HD_0	Lung TCR DB (https://www.lungtcr.com/); ‌GSA-Human(https://ngdc.cncb.ac.cn/gsa-human/browse/HRA007853)	15591828	100000
HPLXTCR00712	Healthy donor (HD)	44	male	Model construction cohort	PBMC	HD_0	Lung TCR DB (https://www.lungtcr.com/); ‌GSA-Human(https://ngdc.cncb.ac.cn/gsa-human/browse/HRA007853)	15309770	100000
HPLXTCR00713	Healthy donor (HD)	29	male	Model construction cohort	PBMC	HD_0	Lung TCR DB (https://www.lungtcr.com/); ‌GSA-Human(https://ngdc.cncb.ac.cn/gsa-human/browse/HRA007853)	11316345	100000
HPLXTCR00714	Healthy donor (HD)	52	female	Model construction cohort	PBMC	HD_0	Lung TCR DB (https://www.lungtcr.com/); ‌GSA-Human(https://ngdc.cncb.ac.cn/gsa-human/browse/HRA007853)	11323574	100000
HPLXTCR00715	Healthy donor (HD)	55	female	Internal validation cohort	PBMC	HD_1	Lung TCR DB (https://www.lungtcr.com/); ‌GSA-Human(https://ngdc.cncb.ac.cn/gsa-human/browse/HRA007853)	14615868	100000
HPLXTCR00716	Healthy donor (HD)	49	male	Model construction cohort	PBMC	HD_0	Lung TCR DB (https://www.lungtcr.com/); ‌GSA-Human(https://ngdc.cncb.ac.cn/gsa-human/browse/HRA007853)	7867179	100000
HPLXTCR00717	Healthy donor (HD)	55	female	Model construction cohort	PBMC	HD_0	Lung TCR DB (https://www.lungtcr.com/); ‌GSA-Human(https://ngdc.cncb.ac.cn/gsa-human/browse/HRA007853)	13121752	100000
HPLXTCR00718	Healthy donor (HD)	58	male	Internal validation cohort	PBMC	HD_1	Lung TCR DB (https://www.lungtcr.com/); ‌GSA-Human(https://ngdc.cncb.ac.cn/gsa-human/browse/HRA007853)	11895687	100000
HPLXTCR00719	Healthy donor (HD)	34	female	Model construction cohort	PBMC	HD_0	Lung TCR DB (https://www.lungtcr.com/); ‌GSA-Human(https://ngdc.cncb.ac.cn/gsa-human/browse/HRA007853)	14596625	100000
HPLXTCR00720	Healthy donor (HD)	37	female	Model construction cohort	PBMC	HD_0	Lung TCR DB (https://www.lungtcr.com/); ‌GSA-Human(https://ngdc.cncb.ac.cn/gsa-human/browse/HRA007853)	14347427	100000
HPLXTCR00721	Healthy donor (HD)	31	female	Model construction cohort	PBMC	HD_0	Lung TCR DB (https://www.lungtcr.com/); ‌GSA-Human(https://ngdc.cncb.ac.cn/gsa-human/browse/HRA007853)	15212373	100000
HPLXTCR00722	Healthy donor (HD)	53	female	Model construction cohort	PBMC	HD_0	Lung TCR DB (https://www.lungtcr.com/); ‌GSA-Human(https://ngdc.cncb.ac.cn/gsa-human/browse/HRA007853)	14591971	100000
HPLXTCR00723	Healthy donor (HD)	35	male	Model construction cohort	PBMC	HD_0	Lung TCR DB (https://www.lungtcr.com/); ‌GSA-Human(https://ngdc.cncb.ac.cn/gsa-human/browse/HRA007853)	14525679	100000
HPLXTCR00724	Healthy donor (HD)	35	female	Model construction cohort	PBMC	HD_0	Lung TCR DB (https://www.lungtcr.com/); ‌GSA-Human(https://ngdc.cncb.ac.cn/gsa-human/browse/HRA007853)	19686607	100000
HPLXTCR00725	Healthy donor (HD)	33	female	Model construction cohort	PBMC	HD_0	Lung TCR DB (https://www.lungtcr.com/); ‌GSA-Human(https://ngdc.cncb.ac.cn/gsa-human/browse/HRA007853)	11443555	100000
HPLXTCR00726	Healthy donor (HD)	52	female	Internal validation cohort	PBMC	HD_1	Lung TCR DB (https://www.lungtcr.com/); ‌GSA-Human(https://ngdc.cncb.ac.cn/gsa-human/browse/HRA007853)	9421399	100000
HPLXTCR00727	Healthy donor (HD)	59	female	Model construction cohort	PBMC	HD_0	Lung TCR DB (https://www.lungtcr.com/); ‌GSA-Human(https://ngdc.cncb.ac.cn/gsa-human/browse/HRA007853)	10841584	100000
HPLXTCR00728	Healthy donor (HD)	34	female	Internal validation cohort	PBMC	HD_1	Lung TCR DB (https://www.lungtcr.com/); ‌GSA-Human(https://ngdc.cncb.ac.cn/gsa-human/browse/HRA007853)	12906314	100000
HPLXTCR00729	Healthy donor (HD)	53	male	Internal validation cohort	PBMC	HD_1	Lung TCR DB (https://www.lungtcr.com/); ‌GSA-Human(https://ngdc.cncb.ac.cn/gsa-human/browse/HRA007853)	13254759	100000
HPLXTCR00730	Healthy donor (HD)	25	female	Model construction cohort	PBMC	HD_0	Lung TCR DB (https://www.lungtcr.com/); ‌GSA-Human(https://ngdc.cncb.ac.cn/gsa-human/browse/HRA007853)	13446903	100000
HPLXTCR00731	Healthy donor (HD)	32	female	Model construction cohort	PBMC	HD_0	Lung TCR DB (https://www.lungtcr.com/); ‌GSA-Human(https://ngdc.cncb.ac.cn/gsa-human/browse/HRA007853)	12963097	100000
HPLXTCR00732	Healthy donor (HD)	59	female	Model construction cohort	PBMC	HD_0	Lung TCR DB (https://www.lungtcr.com/); ‌GSA-Human(https://ngdc.cncb.ac.cn/gsa-human/browse/HRA007853)	14900253	100000
HPLXTCR00733	Healthy donor (HD)	51	male	Internal validation cohort	PBMC	HD_1	Lung TCR DB (https://www.lungtcr.com/); ‌GSA-Human(https://ngdc.cncb.ac.cn/gsa-human/browse/HRA007853)	13050717	100000
HPLXTCR00734	Healthy donor (HD)	39	female	Model construction cohort	PBMC	HD_0	Lung TCR DB (https://www.lungtcr.com/); ‌GSA-Human(https://ngdc.cncb.ac.cn/gsa-human/browse/HRA007853)	11637868	100000
HPLXTCR00735	Healthy donor (HD)	45	female	Model construction cohort	PBMC	HD_0	Lung TCR DB (https://www.lungtcr.com/); ‌GSA-Human(https://ngdc.cncb.ac.cn/gsa-human/browse/HRA007853)	12684615	100000
HPLXTCR00736	Healthy donor (HD)	39	female	Model construction cohort	PBMC	HD_0	Lung TCR DB (https://www.lungtcr.com/); ‌GSA-Human(https://ngdc.cncb.ac.cn/gsa-human/browse/HRA007853)	15869882	100000
HPLXTCR00737	Healthy donor (HD)	37	female	Model construction cohort	PBMC	HD_0	Lung TCR DB (https://www.lungtcr.com/); ‌GSA-Human(https://ngdc.cncb.ac.cn/gsa-human/browse/HRA007853)	14549754	100000
HPLXTCR00738	Healthy donor (HD)	48	male	Model construction cohort	PBMC	HD_0	Lung TCR DB (https://www.lungtcr.com/); ‌GSA-Human(https://ngdc.cncb.ac.cn/gsa-human/browse/HRA007853)	13337925	100000
HPLXTCR00739	Healthy donor (HD)	41	female	Model construction cohort	PBMC	HD_0	Lung TCR DB (https://www.lungtcr.com/); ‌GSA-Human(https://ngdc.cncb.ac.cn/gsa-human/browse/HRA007853)	14412773	100000
HPLXTCR00740	Healthy donor (HD)	34	female	Model construction cohort	PBMC	HD_0	Lung TCR DB (https://www.lungtcr.com/); ‌GSA-Human(https://ngdc.cncb.ac.cn/gsa-human/browse/HRA007853)	11748079	100000
HPLXTCR00741	Healthy donor (HD)	51	female	Model construction cohort	PBMC	HD_0	Lung TCR DB (https://www.lungtcr.com/); ‌GSA-Human(https://ngdc.cncb.ac.cn/gsa-human/browse/HRA007853)	9335011	100000
HPLXTCR00742	Healthy donor (HD)	39	female	Internal validation cohort	PBMC	HD_1	Lung TCR DB (https://www.lungtcr.com/); ‌GSA-Human(https://ngdc.cncb.ac.cn/gsa-human/browse/HRA007853)	18744967	100000
HPLXTCR00743	Healthy donor (HD)	33	female	Model construction cohort	PBMC	HD_0	Lung TCR DB (https://www.lungtcr.com/); ‌GSA-Human(https://ngdc.cncb.ac.cn/gsa-human/browse/HRA007853)	17586572	100000
HPLXTCR00744	Healthy donor (HD)	43	female	Model construction cohort	PBMC	HD_0	Lung TCR DB (https://www.lungtcr.com/); ‌GSA-Human(https://ngdc.cncb.ac.cn/gsa-human/browse/HRA007853)	11589672	100000
HPLXTCR00745	Healthy donor (HD)	28	female	Model construction cohort	PBMC	HD_0	Lung TCR DB (https://www.lungtcr.com/); ‌GSA-Human(https://ngdc.cncb.ac.cn/gsa-human/browse/HRA007853)	18158104	100000
HPLXTCR00746	Healthy donor (HD)	38	female	Model construction cohort	PBMC	HD_0	Lung TCR DB (https://www.lungtcr.com/); ‌GSA-Human(https://ngdc.cncb.ac.cn/gsa-human/browse/HRA007853)	17055003	100000
HPLXTCR00747	Healthy donor (HD)	49	female	Model construction cohort	PBMC	HD_0	Lung TCR DB (https://www.lungtcr.com/); ‌GSA-Human(https://ngdc.cncb.ac.cn/gsa-human/browse/HRA007853)	8822625	100000
HPLXTCR00748	Healthy donor (HD)	49	female	Model construction cohort	PBMC	HD_0	Lung TCR DB (https://www.lungtcr.com/); ‌GSA-Human(https://ngdc.cncb.ac.cn/gsa-human/browse/HRA007853)	21370114	100000
HPLXTCR00749	Healthy donor (HD)	34	female	Model construction cohort	PBMC	HD_0	Lung TCR DB (https://www.lungtcr.com/); ‌GSA-Human(https://ngdc.cncb.ac.cn/gsa-human/browse/HRA007853)	19833772	100000
HPLXTCR00750	Healthy donor (HD)	60	male	Model construction cohort	PBMC	HD_0	Lung TCR DB (https://www.lungtcr.com/); ‌GSA-Human(https://ngdc.cncb.ac.cn/gsa-human/browse/HRA007853)	11835201	100000
HPLXTCR00751	Healthy donor (HD)	39	female	Model construction cohort	PBMC	HD_0	Lung TCR DB (https://www.lungtcr.com/); ‌GSA-Human(https://ngdc.cncb.ac.cn/gsa-human/browse/HRA007853)	16058365	100000
HPLXTCR00752	Healthy donor (HD)	25	male	Model construction cohort	PBMC	HD_0	Lung TCR DB (https://www.lungtcr.com/); ‌GSA-Human(https://ngdc.cncb.ac.cn/gsa-human/browse/HRA007853)	15499344	100000
HPLXTCR00753	Healthy donor (HD)	41	female	Model construction cohort	PBMC	HD_0	Lung TCR DB (https://www.lungtcr.com/); ‌GSA-Human(https://ngdc.cncb.ac.cn/gsa-human/browse/HRA007853)	13971075	100000
HPLXTCR00754	Healthy donor (HD)	32	female	Model construction cohort	PBMC	HD_0	Lung TCR DB (https://www.lungtcr.com/); ‌GSA-Human(https://ngdc.cncb.ac.cn/gsa-human/browse/HRA007853)	11544712	100000
HPLXTCR00755	Healthy donor (HD)	49	male	Model construction cohort	PBMC	HD_0	Lung TCR DB (https://www.lungtcr.com/); ‌GSA-Human(https://ngdc.cncb.ac.cn/gsa-human/browse/HRA007853)	13567403	100000
HPLXTCR00756	Healthy donor (HD)	56	male	Model construction cohort	PBMC	HD_0	Lung TCR DB (https://www.lungtcr.com/); ‌GSA-Human(https://ngdc.cncb.ac.cn/gsa-human/browse/HRA007853)	13389995	100000
HPLXTCR00757	Healthy donor (HD)	55	male	Internal validation cohort	PBMC	HD_1	Lung TCR DB (https://www.lungtcr.com/); ‌GSA-Human(https://ngdc.cncb.ac.cn/gsa-human/browse/HRA007853)	14778983	100000
HPLXTCR00758	Healthy donor (HD)	58	male	Model construction cohort	PBMC	HD_0	Lung TCR DB (https://www.lungtcr.com/); ‌GSA-Human(https://ngdc.cncb.ac.cn/gsa-human/browse/HRA007853)	14169934	100000
HPLXTCR00759	Healthy donor (HD)	38	female	Model construction cohort	PBMC	HD_0	Lung TCR DB (https://www.lungtcr.com/); ‌GSA-Human(https://ngdc.cncb.ac.cn/gsa-human/browse/HRA007853)	14143419	100000
HPLXTCR00760	Healthy donor (HD)	30	female	Internal validation cohort	PBMC	HD_1	Lung TCR DB (https://www.lungtcr.com/); ‌GSA-Human(https://ngdc.cncb.ac.cn/gsa-human/browse/HRA007853)	14267322	100000
HPLXTCR00765	Healthy donor (HD)	27	female	Model construction cohort	PBMC	HD_0	Lung TCR DB (https://www.lungtcr.com/); ‌GSA-Human(https://ngdc.cncb.ac.cn/gsa-human/browse/HRA007853)	15862970	100000
HPLXTCR00766	Healthy donor (HD)	26	female	Model construction cohort	PBMC	HD_0	Lung TCR DB (https://www.lungtcr.com/); ‌GSA-Human(https://ngdc.cncb.ac.cn/gsa-human/browse/HRA007853)	16782012	100000
HPLXTCR00767	Healthy donor (HD)	24	female	Internal validation cohort	PBMC	HD_1	Lung TCR DB (https://www.lungtcr.com/); ‌GSA-Human(https://ngdc.cncb.ac.cn/gsa-human/browse/HRA007853)	14924757	100000
HPLXTCR00768	Healthy donor (HD)	36	male	Model construction cohort	PBMC	HD_0	Lung TCR DB (https://www.lungtcr.com/); ‌GSA-Human(https://ngdc.cncb.ac.cn/gsa-human/browse/HRA007853)	18208192	100000
HPLXTCR00769	Healthy donor (HD)	51	female	Model construction cohort	PBMC	HD_0	Lung TCR DB (https://www.lungtcr.com/); ‌GSA-Human(https://ngdc.cncb.ac.cn/gsa-human/browse/HRA007853)	16158963	100000
HPLXTCR00770	Healthy donor (HD)	44	male	Internal validation cohort	PBMC	HD_1	Lung TCR DB (https://www.lungtcr.com/); ‌GSA-Human(https://ngdc.cncb.ac.cn/gsa-human/browse/HRA007853)	13831475	100000
HPLXTCR00771	Healthy donor (HD)	24	male	Model construction cohort	PBMC	HD_0	Lung TCR DB (https://www.lungtcr.com/); ‌GSA-Human(https://ngdc.cncb.ac.cn/gsa-human/browse/HRA007853)	14494171	100000
HPLXTCR00772	Healthy donor (HD)	21	female	Model construction cohort	PBMC	HD_0	Lung TCR DB (https://www.lungtcr.com/); ‌GSA-Human(https://ngdc.cncb.ac.cn/gsa-human/browse/HRA007853)	11540747	100000
HPLXTCR00773	Healthy donor (HD)	51	male	Model construction cohort	PBMC	HD_0	Lung TCR DB (https://www.lungtcr.com/); ‌GSA-Human(https://ngdc.cncb.ac.cn/gsa-human/browse/HRA007853)	13284890	100000
HPLXTCR00774	Healthy donor (HD)	44	male	Model construction cohort	PBMC	HD_0	Lung TCR DB (https://www.lungtcr.com/); ‌GSA-Human(https://ngdc.cncb.ac.cn/gsa-human/browse/HRA007853)	21859836	100000
HPLXTCR00775	Healthy donor (HD)	31	female	Internal validation cohort	PBMC	HD_1	Lung TCR DB (https://www.lungtcr.com/); ‌GSA-Human(https://ngdc.cncb.ac.cn/gsa-human/browse/HRA007853)	11038222	100000
HPLXTCR00776	Healthy donor (HD)	34	male	Internal validation cohort	PBMC	HD_1	Lung TCR DB (https://www.lungtcr.com/); ‌GSA-Human(https://ngdc.cncb.ac.cn/gsa-human/browse/HRA007853)	17384301	100000
HPLXTCR00777	Healthy donor (HD)	31	male	Model construction cohort	PBMC	HD_0	Lung TCR DB (https://www.lungtcr.com/); ‌GSA-Human(https://ngdc.cncb.ac.cn/gsa-human/browse/HRA007853)	13764426	100000
HPLXTCR00778	Healthy donor (HD)	46	male	Model construction cohort	PBMC	HD_0	Lung TCR DB (https://www.lungtcr.com/); ‌GSA-Human(https://ngdc.cncb.ac.cn/gsa-human/browse/HRA007853)	13036142	100000
HPLXTCR00779	Healthy donor (HD)	35	male	Model construction cohort	PBMC	HD_0	Lung TCR DB (https://www.lungtcr.com/); ‌GSA-Human(https://ngdc.cncb.ac.cn/gsa-human/browse/HRA007853)	13826301	100000
HPLXTCR00780	Healthy donor (HD)	53	male	Model construction cohort	PBMC	HD_0	Lung TCR DB (https://www.lungtcr.com/); ‌GSA-Human(https://ngdc.cncb.ac.cn/gsa-human/browse/HRA007853)	13856951	100000
HPLXTCR00781	Healthy donor (HD)	41	male	Model construction cohort	PBMC	HD_0	Lung TCR DB (https://www.lungtcr.com/); ‌GSA-Human(https://ngdc.cncb.ac.cn/gsa-human/browse/HRA007853)	14582109	100000
HPLXTCR00782	Healthy donor (HD)	40	female	Internal validation cohort	PBMC	HD_1	Lung TCR DB (https://www.lungtcr.com/); ‌GSA-Human(https://ngdc.cncb.ac.cn/gsa-human/browse/HRA007853)	15383954	100000
HPLXTCR00783	Healthy donor (HD)	54	male	Model construction cohort	PBMC	HD_0	Lung TCR DB (https://www.lungtcr.com/); ‌GSA-Human(https://ngdc.cncb.ac.cn/gsa-human/browse/HRA007853)	11822057	100000
HPLXTCR00784	Healthy donor (HD)	60	male	Model construction cohort	PBMC	HD_0	Lung TCR DB (https://www.lungtcr.com/); ‌GSA-Human(https://ngdc.cncb.ac.cn/gsa-human/browse/HRA007853)	16187381	100000
HPLXTCR00785	Healthy donor (HD)	42	female	Internal validation cohort	PBMC	HD_1	Lung TCR DB (https://www.lungtcr.com/); ‌GSA-Human(https://ngdc.cncb.ac.cn/gsa-human/browse/HRA007853)	11535370	100000
HPLXTCR00786	Healthy donor (HD)	54	male	Model construction cohort	PBMC	HD_0	Lung TCR DB (https://www.lungtcr.com/); ‌GSA-Human(https://ngdc.cncb.ac.cn/gsa-human/browse/HRA007853)	13292371	100000
HPLXTCR00787	Healthy donor (HD)	55	male	Model construction cohort	PBMC	HD_0	Lung TCR DB (https://www.lungtcr.com/); ‌GSA-Human(https://ngdc.cncb.ac.cn/gsa-human/browse/HRA007853)	11786266	100000
HPLXTCR00788	Healthy donor (HD)	52	male	Model construction cohort	PBMC	HD_0	Lung TCR DB (https://www.lungtcr.com/); ‌GSA-Human(https://ngdc.cncb.ac.cn/gsa-human/browse/HRA007853)	17440412	100000
HPLXTCR00789	Healthy donor (HD)	31	female	Model construction cohort	PBMC	HD_0	Lung TCR DB (https://www.lungtcr.com/); ‌GSA-Human(https://ngdc.cncb.ac.cn/gsa-human/browse/HRA007853)	14691027	100000
HPLXTCR00790	Healthy donor (HD)	49	male	Model construction cohort	PBMC	HD_0	Lung TCR DB (https://www.lungtcr.com/); ‌GSA-Human(https://ngdc.cncb.ac.cn/gsa-human/browse/HRA007853)	13697075	100000
HPLXTCR00791	Healthy donor (HD)	50	male	Model construction cohort	PBMC	HD_0	Lung TCR DB (https://www.lungtcr.com/); ‌GSA-Human(https://ngdc.cncb.ac.cn/gsa-human/browse/HRA007853)	30235423	100000
HPLXTCR00792	Healthy donor (HD)	51	male	Model construction cohort	PBMC	HD_0	Lung TCR DB (https://www.lungtcr.com/); ‌GSA-Human(https://ngdc.cncb.ac.cn/gsa-human/browse/HRA007853)	16312983	100000
HPLXTCR00793	Healthy donor (HD)	47	male	Model construction cohort	PBMC	HD_0	Lung TCR DB (https://www.lungtcr.com/); ‌GSA-Human(https://ngdc.cncb.ac.cn/gsa-human/browse/HRA007853)	15884307	100000
HPLXTCR00794	Healthy donor (HD)	49	female	Model construction cohort	PBMC	HD_0	Lung TCR DB (https://www.lungtcr.com/); ‌GSA-Human(https://ngdc.cncb.ac.cn/gsa-human/browse/HRA007853)	24944133	100000
HPLXTCR00795	Healthy donor (HD)	44	female	Model construction cohort	PBMC	HD_0	Lung TCR DB (https://www.lungtcr.com/); ‌GSA-Human(https://ngdc.cncb.ac.cn/gsa-human/browse/HRA007853)	16047503	100000
HPLXTCR00796	Healthy donor (HD)	28	male	Model construction cohort	PBMC	HD_0	Lung TCR DB (https://www.lungtcr.com/); ‌GSA-Human(https://ngdc.cncb.ac.cn/gsa-human/browse/HRA007853)	14274300	100000
HPLXTCR00797	Healthy donor (HD)	45	male	Model construction cohort	PBMC	HD_0	Lung TCR DB (https://www.lungtcr.com/); ‌GSA-Human(https://ngdc.cncb.ac.cn/gsa-human/browse/HRA007853)	14316355	100000
HPLXTCR00798	Healthy donor (HD)	43	female	Model construction cohort	PBMC	HD_0	Lung TCR DB (https://www.lungtcr.com/); ‌GSA-Human(https://ngdc.cncb.ac.cn/gsa-human/browse/HRA007853)	14362453	100000
HPLXTCR00799	Healthy donor (HD)	59	male	Model construction cohort	PBMC	HD_0	Lung TCR DB (https://www.lungtcr.com/); ‌GSA-Human(https://ngdc.cncb.ac.cn/gsa-human/browse/HRA007853)	15544381	100000
HPLXTCR00800	Healthy donor (HD)	53	female	Model construction cohort	PBMC	HD_0	Lung TCR DB (https://www.lungtcr.com/); ‌GSA-Human(https://ngdc.cncb.ac.cn/gsa-human/browse/HRA007853)	15609599	100000
HPLXTCR00801	Healthy donor (HD)	28	female	Model construction cohort	PBMC	HD_0	Lung TCR DB (https://www.lungtcr.com/); ‌GSA-Human(https://ngdc.cncb.ac.cn/gsa-human/browse/HRA007853)	13244102	100000
HPLXTCR00802	Healthy donor (HD)	50	male	Model construction cohort	PBMC	HD_0	Lung TCR DB (https://www.lungtcr.com/); ‌GSA-Human(https://ngdc.cncb.ac.cn/gsa-human/browse/HRA007853)	14361188	100000
HPLXTCR00803	Healthy donor (HD)	42	female	Model construction cohort	PBMC	HD_0	Lung TCR DB (https://www.lungtcr.com/); ‌GSA-Human(https://ngdc.cncb.ac.cn/gsa-human/browse/HRA007853)	12128092	100000
HPLXTCR00804	Healthy donor (HD)	28	female	Model construction cohort	PBMC	HD_0	Lung TCR DB (https://www.lungtcr.com/); ‌GSA-Human(https://ngdc.cncb.ac.cn/gsa-human/browse/HRA007853)	11501651	100000
HPLXTCR00805	Healthy donor (HD)	46	female	Model construction cohort	PBMC	HD_0	Lung TCR DB (https://www.lungtcr.com/); ‌GSA-Human(https://ngdc.cncb.ac.cn/gsa-human/browse/HRA007853)	12963851	100000
HPLXTCR00806	Healthy donor (HD)	29	female	Model construction cohort	PBMC	HD_0	Lung TCR DB (https://www.lungtcr.com/); ‌GSA-Human(https://ngdc.cncb.ac.cn/gsa-human/browse/HRA007853)	14288139	100000
HPLXTCR00807	Healthy donor (HD)	61	male	Model construction cohort	PBMC	HD_0	Lung TCR DB (https://www.lungtcr.com/); ‌GSA-Human(https://ngdc.cncb.ac.cn/gsa-human/browse/HRA007853)	11604781	100000
HPLXTCR00808	Healthy donor (HD)	30	male	Model construction cohort	PBMC	HD_0	Lung TCR DB (https://www.lungtcr.com/); ‌GSA-Human(https://ngdc.cncb.ac.cn/gsa-human/browse/HRA007853)	15847770	100000
HPLXTCR00809	Healthy donor (HD)	35	female	Model construction cohort	PBMC	HD_0	Lung TCR DB (https://www.lungtcr.com/); ‌GSA-Human(https://ngdc.cncb.ac.cn/gsa-human/browse/HRA007853)	15653193	100000
HPLXTCR00810	Healthy donor (HD)	35	female	Model construction cohort	PBMC	HD_0	Lung TCR DB (https://www.lungtcr.com/); ‌GSA-Human(https://ngdc.cncb.ac.cn/gsa-human/browse/HRA007853)	13096889	100000
HPLXTCR00811	Healthy donor (HD)	30	female	Model construction cohort	PBMC	HD_0	Lung TCR DB (https://www.lungtcr.com/); ‌GSA-Human(https://ngdc.cncb.ac.cn/gsa-human/browse/HRA007853)	12689086	100000
HPLXTCR00812	Healthy donor (HD)	50	female	Model construction cohort	PBMC	HD_0	Lung TCR DB (https://www.lungtcr.com/); ‌GSA-Human(https://ngdc.cncb.ac.cn/gsa-human/browse/HRA007853)	15154973	100000
HPLXTCR00813	Healthy donor (HD)	39	male	Model construction cohort	PBMC	HD_0	Lung TCR DB (https://www.lungtcr.com/); ‌GSA-Human(https://ngdc.cncb.ac.cn/gsa-human/browse/HRA007853)	14605014	100000
HPLXTCR00814	Healthy donor (HD)	28	female	Internal validation cohort	PBMC	HD_1	Lung TCR DB (https://www.lungtcr.com/); ‌GSA-Human(https://ngdc.cncb.ac.cn/gsa-human/browse/HRA007853)	16045184	100000
HPLXTCR00815	Healthy donor (HD)	43	male	Internal validation cohort	PBMC	HD_1	Lung TCR DB (https://www.lungtcr.com/); ‌GSA-Human(https://ngdc.cncb.ac.cn/gsa-human/browse/HRA007853)	10636050	100000
HPLXTCR00816	Healthy donor (HD)	31	male	Internal validation cohort	PBMC	HD_1	Lung TCR DB (https://www.lungtcr.com/); ‌GSA-Human(https://ngdc.cncb.ac.cn/gsa-human/browse/HRA007853)	14378222	100000
HPLXTCR00817	Healthy donor (HD)	54	male	Model construction cohort	PBMC	HD_0	Lung TCR DB (https://www.lungtcr.com/); ‌GSA-Human(https://ngdc.cncb.ac.cn/gsa-human/browse/HRA007853)	12150435	100000
HPLXTCR00818	Healthy donor (HD)	37	male	Model construction cohort	PBMC	HD_0	Lung TCR DB (https://www.lungtcr.com/); ‌GSA-Human(https://ngdc.cncb.ac.cn/gsa-human/browse/HRA007853)	14604484	100000
HPLXTCR00819	Healthy donor (HD)	49	female	Model construction cohort	PBMC	HD_0	Lung TCR DB (https://www.lungtcr.com/); ‌GSA-Human(https://ngdc.cncb.ac.cn/gsa-human/browse/HRA007853)	19051256	100000
HPLXTCR00820	Healthy donor (HD)	32	male	Internal validation cohort	PBMC	HD_1	Lung TCR DB (https://www.lungtcr.com/); ‌GSA-Human(https://ngdc.cncb.ac.cn/gsa-human/browse/HRA007853)	12211588	100000
HPLXTCR00821	Healthy donor (HD)	55	female	Model construction cohort	PBMC	HD_0	Lung TCR DB (https://www.lungtcr.com/); ‌GSA-Human(https://ngdc.cncb.ac.cn/gsa-human/browse/HRA007853)	13336184	100000
HPLXTCR00822	Healthy donor (HD)	33	female	Internal validation cohort	PBMC	HD_1	Lung TCR DB (https://www.lungtcr.com/); ‌GSA-Human(https://ngdc.cncb.ac.cn/gsa-human/browse/HRA007853)	12146149	100000
HPLXTCR00823	Healthy donor (HD)	25	female	Model construction cohort	PBMC	HD_0	Lung TCR DB (https://www.lungtcr.com/); ‌GSA-Human(https://ngdc.cncb.ac.cn/gsa-human/browse/HRA007853)	20698916	100000
HPLXTCR00824	Healthy donor (HD)	43	male	Model construction cohort	PBMC	HD_0	Lung TCR DB (https://www.lungtcr.com/); ‌GSA-Human(https://ngdc.cncb.ac.cn/gsa-human/browse/HRA007853)	11756652	100000
HPLXTCR00825	Healthy donor (HD)	50	female	Model construction cohort	PBMC	HD_0	Lung TCR DB (https://www.lungtcr.com/); ‌GSA-Human(https://ngdc.cncb.ac.cn/gsa-human/browse/HRA007853)	14933643	100000
HPLXTCR00826	Healthy donor (HD)	53	female	Model construction cohort	PBMC	HD_0	Lung TCR DB (https://www.lungtcr.com/); ‌GSA-Human(https://ngdc.cncb.ac.cn/gsa-human/browse/HRA007853)	11582633	100000
HPLXTCR00827	Healthy donor (HD)	56	male	Internal validation cohort	PBMC	HD_1	Lung TCR DB (https://www.lungtcr.com/); ‌GSA-Human(https://ngdc.cncb.ac.cn/gsa-human/browse/HRA007853)	12688447	100000
HPLXTCR00828	Healthy donor (HD)	42	female	Model construction cohort	PBMC	HD_0	Lung TCR DB (https://www.lungtcr.com/); ‌GSA-Human(https://ngdc.cncb.ac.cn/gsa-human/browse/HRA007853)	12461138	100000
HPLXTCR00829	Healthy donor (HD)	42	male	Model construction cohort	PBMC	HD_0	Lung TCR DB (https://www.lungtcr.com/); ‌GSA-Human(https://ngdc.cncb.ac.cn/gsa-human/browse/HRA007853)	12936784	100000
HPLXTCR00830	Healthy donor (HD)	37	male	Model construction cohort	PBMC	HD_0	Lung TCR DB (https://www.lungtcr.com/); ‌GSA-Human(https://ngdc.cncb.ac.cn/gsa-human/browse/HRA007853)	11276076	100000
HPLXTCR00831	Healthy donor (HD)	33	female	Model construction cohort	PBMC	HD_0	Lung TCR DB (https://www.lungtcr.com/); ‌GSA-Human(https://ngdc.cncb.ac.cn/gsa-human/browse/HRA007853)	14645315	100000
HPLXTCR00832	Healthy donor (HD)	34	male	Model construction cohort	PBMC	HD_0	Lung TCR DB (https://www.lungtcr.com/); ‌GSA-Human(https://ngdc.cncb.ac.cn/gsa-human/browse/HRA007853)	15537632	100000
HPLXTCR00833	Healthy donor (HD)	30	female	Model construction cohort	PBMC	HD_0	Lung TCR DB (https://www.lungtcr.com/); ‌GSA-Human(https://ngdc.cncb.ac.cn/gsa-human/browse/HRA007853)	10138657	100000
HPLXTCR00834	Healthy donor (HD)	56	male	Model construction cohort	PBMC	HD_0	Lung TCR DB (https://www.lungtcr.com/); ‌GSA-Human(https://ngdc.cncb.ac.cn/gsa-human/browse/HRA007853)	12227538	100000
HPLXTCR00835	Healthy donor (HD)	54	male	Internal validation cohort	PBMC	HD_1	Lung TCR DB (https://www.lungtcr.com/); ‌GSA-Human(https://ngdc.cncb.ac.cn/gsa-human/browse/HRA007853)	15355094	100000
HPLXTCR00836	Healthy donor (HD)	53	female	Model construction cohort	PBMC	HD_0	Lung TCR DB (https://www.lungtcr.com/); ‌GSA-Human(https://ngdc.cncb.ac.cn/gsa-human/browse/HRA007853)	15075462	100000
HPLXTCR00837	Healthy donor (HD)	36	male	Model construction cohort	PBMC	HD_0	Lung TCR DB (https://www.lungtcr.com/); ‌GSA-Human(https://ngdc.cncb.ac.cn/gsa-human/browse/HRA007853)	15042544	100000
HPLXTCR00838	Healthy donor (HD)	24	male	Model construction cohort	PBMC	HD_0	Lung TCR DB (https://www.lungtcr.com/); ‌GSA-Human(https://ngdc.cncb.ac.cn/gsa-human/browse/HRA007853)	10026287	100000
HPLXTCR00839	Healthy donor (HD)	38	female	Model construction cohort	PBMC	HD_0	Lung TCR DB (https://www.lungtcr.com/); ‌GSA-Human(https://ngdc.cncb.ac.cn/gsa-human/browse/HRA007853)	13528178	100000
HPLXTCR00840	Healthy donor (HD)	24	male	Model construction cohort	PBMC	HD_0	Lung TCR DB (https://www.lungtcr.com/); ‌GSA-Human(https://ngdc.cncb.ac.cn/gsa-human/browse/HRA007853)	15554449	100000
HPLXTCR00841	Healthy donor (HD)	54	female	Model construction cohort	PBMC	HD_0	Lung TCR DB (https://www.lungtcr.com/); ‌GSA-Human(https://ngdc.cncb.ac.cn/gsa-human/browse/HRA007853)	14306634	100000
HPLXTCR00842	Healthy donor (HD)	54	male	Internal validation cohort	PBMC	HD_1	Lung TCR DB (https://www.lungtcr.com/); ‌GSA-Human(https://ngdc.cncb.ac.cn/gsa-human/browse/HRA007853)	13904463	100000
HPLXTCR00843	Healthy donor (HD)	46	male	Internal validation cohort	PBMC	HD_1	Lung TCR DB (https://www.lungtcr.com/); ‌GSA-Human(https://ngdc.cncb.ac.cn/gsa-human/browse/HRA007853)	13358723	100000
HPLXTCR00844	Healthy donor (HD)	59	male	Internal validation cohort	PBMC	HD_1	Lung TCR DB (https://www.lungtcr.com/); ‌GSA-Human(https://ngdc.cncb.ac.cn/gsa-human/browse/HRA007853)	14360581	100000
HPLXTCR00845	Healthy donor (HD)	54	male	Model construction cohort	PBMC	HD_0	Lung TCR DB (https://www.lungtcr.com/); ‌GSA-Human(https://ngdc.cncb.ac.cn/gsa-human/browse/HRA007853)	10185876	100000
HPLXTCR00846	Healthy donor (HD)	49	male	Model construction cohort	PBMC	HD_0	Lung TCR DB (https://www.lungtcr.com/); ‌GSA-Human(https://ngdc.cncb.ac.cn/gsa-human/browse/HRA007853)	12119273	100000
HPLXTCR00847	Healthy donor (HD)	50	male	Model construction cohort	PBMC	HD_0	Lung TCR DB (https://www.lungtcr.com/); ‌GSA-Human(https://ngdc.cncb.ac.cn/gsa-human/browse/HRA007853)	14664517	100000
HPLXTCR00848	Healthy donor (HD)	30	male	Model construction cohort	PBMC	HD_0	Lung TCR DB (https://www.lungtcr.com/); ‌GSA-Human(https://ngdc.cncb.ac.cn/gsa-human/browse/HRA007853)	18434302	100000
HPLXTCR00849	Healthy donor (HD)	42	female	Model construction cohort	PBMC	HD_0	Lung TCR DB (https://www.lungtcr.com/); ‌GSA-Human(https://ngdc.cncb.ac.cn/gsa-human/browse/HRA007853)	10856502	100000
HPLXTCR00850	Healthy donor (HD)	51	male	Model construction cohort	PBMC	HD_0	Lung TCR DB (https://www.lungtcr.com/); ‌GSA-Human(https://ngdc.cncb.ac.cn/gsa-human/browse/HRA007853)	13096981	100000
HPLXTCR00851	Healthy donor (HD)	42	female	Model construction cohort	PBMC	HD_0	Lung TCR DB (https://www.lungtcr.com/); ‌GSA-Human(https://ngdc.cncb.ac.cn/gsa-human/browse/HRA007853)	13669665	100000
HPLXTCR00852	Healthy donor (HD)	57	male	Model construction cohort	PBMC	HD_0	Lung TCR DB (https://www.lungtcr.com/); ‌GSA-Human(https://ngdc.cncb.ac.cn/gsa-human/browse/HRA007853)	16519142	100000
HPLXTCR00853	Healthy donor (HD)	47	male	Model construction cohort	PBMC	HD_0	Lung TCR DB (https://www.lungtcr.com/); ‌GSA-Human(https://ngdc.cncb.ac.cn/gsa-human/browse/HRA007853)	14351992	100000
HPLXTCR00854	Healthy donor (HD)	41	female	Model construction cohort	PBMC	HD_0	Lung TCR DB (https://www.lungtcr.com/); ‌GSA-Human(https://ngdc.cncb.ac.cn/gsa-human/browse/HRA007853)	12181267	100000
HPLXTCR00855	Healthy donor (HD)	33	female	Model construction cohort	PBMC	HD_0	Lung TCR DB (https://www.lungtcr.com/); ‌GSA-Human(https://ngdc.cncb.ac.cn/gsa-human/browse/HRA007853)	11830217	100000
HPLXTCR00856	Healthy donor (HD)	57	male	Model construction cohort	PBMC	HD_0	Lung TCR DB (https://www.lungtcr.com/); ‌GSA-Human(https://ngdc.cncb.ac.cn/gsa-human/browse/HRA007853)	17254658	100000
HPLXTCR00857	Healthy donor (HD)	65	male	Model construction cohort	PBMC	HD_0	Lung TCR DB (https://www.lungtcr.com/); ‌GSA-Human(https://ngdc.cncb.ac.cn/gsa-human/browse/HRA007853)	24014077	100000
HPLXTCR00858	Healthy donor (HD)	58	male	Internal validation cohort	PBMC	HD_1	Lung TCR DB (https://www.lungtcr.com/); ‌GSA-Human(https://ngdc.cncb.ac.cn/gsa-human/browse/HRA007853)	14634986	100000
HPLXTCR00859	Healthy donor (HD)	49	male	Model construction cohort	PBMC	HD_0	Lung TCR DB (https://www.lungtcr.com/); ‌GSA-Human(https://ngdc.cncb.ac.cn/gsa-human/browse/HRA007853)	14033388	100000
HPLXTCR00860	Healthy donor (HD)	42	male	Model construction cohort	PBMC	HD_0	Lung TCR DB (https://www.lungtcr.com/); ‌GSA-Human(https://ngdc.cncb.ac.cn/gsa-human/browse/HRA007853)	15057028	100000
HPLXTCR00861	Healthy donor (HD)	28	female	Model construction cohort	PBMC	HD_0	Lung TCR DB (https://www.lungtcr.com/); ‌GSA-Human(https://ngdc.cncb.ac.cn/gsa-human/browse/HRA007853)	15509083	100000
HPLXTCR00862	Healthy donor (HD)	31	female	Model construction cohort	PBMC	HD_0	Lung TCR DB (https://www.lungtcr.com/); ‌GSA-Human(https://ngdc.cncb.ac.cn/gsa-human/browse/HRA007853)	16110145	100000
HPLXTCR00863	Healthy donor (HD)	54	female	Model construction cohort	PBMC	HD_0	Lung TCR DB (https://www.lungtcr.com/); ‌GSA-Human(https://ngdc.cncb.ac.cn/gsa-human/browse/HRA007853)	13045536	100000
HPLXTCR00864	Healthy donor (HD)	66	male	Model construction cohort	PBMC	HD_0	Lung TCR DB (https://www.lungtcr.com/); ‌GSA-Human(https://ngdc.cncb.ac.cn/gsa-human/browse/HRA007853)	13676570	100000
HPLXTCR01249	Healthy donor (HD)	42	male	Internal validation cohort	PBMC	HD_1	Lung TCR DB (https://www.lungtcr.com/); ‌GSA-Human(https://ngdc.cncb.ac.cn/gsa-human/browse/HRA007853)	17597106	100000
HPLXTCR01250	Healthy donor (HD)	37	female	Model construction cohort	PBMC	HD_0	Lung TCR DB (https://www.lungtcr.com/); ‌GSA-Human(https://ngdc.cncb.ac.cn/gsa-human/browse/HRA007853)	19216210	100000
HPLXTCR01251	Healthy donor (HD)	54	female	Model construction cohort	PBMC	HD_0	Lung TCR DB (https://www.lungtcr.com/); ‌GSA-Human(https://ngdc.cncb.ac.cn/gsa-human/browse/HRA007853)	19474507	100000
HPLXTCR01252	Healthy donor (HD)	41	male	Model construction cohort	PBMC	HD_0	Lung TCR DB (https://www.lungtcr.com/); ‌GSA-Human(https://ngdc.cncb.ac.cn/gsa-human/browse/HRA007853)	12591443	100000
HPLXTCR01253	Healthy donor (HD)	40	male	Model construction cohort	PBMC	HD_0	Lung TCR DB (https://www.lungtcr.com/); ‌GSA-Human(https://ngdc.cncb.ac.cn/gsa-human/browse/HRA007853)	16828419	100000
HPLXTCR01254	Healthy donor (HD)	50	male	Model construction cohort	PBMC	HD_0	Lung TCR DB (https://www.lungtcr.com/); ‌GSA-Human(https://ngdc.cncb.ac.cn/gsa-human/browse/HRA007853)	14641432	100000
HPLXTCR01255	Healthy donor (HD)	36	male	Model construction cohort	PBMC	HD_0	Lung TCR DB (https://www.lungtcr.com/); ‌GSA-Human(https://ngdc.cncb.ac.cn/gsa-human/browse/HRA007853)	15310623	100000
HPLXTCR01256	Healthy donor (HD)	42	male	Internal validation cohort	PBMC	HD_1	Lung TCR DB (https://www.lungtcr.com/); ‌GSA-Human(https://ngdc.cncb.ac.cn/gsa-human/browse/HRA007853)	19851574	100000
HPLXTCR01257	Healthy donor (HD)	37	female	Model construction cohort	PBMC	HD_0	Lung TCR DB (https://www.lungtcr.com/); ‌GSA-Human(https://ngdc.cncb.ac.cn/gsa-human/browse/HRA007853)	15665503	100000
HPLXTCR01258	Healthy donor (HD)	47	male	Model construction cohort	PBMC	HD_0	Lung TCR DB (https://www.lungtcr.com/); ‌GSA-Human(https://ngdc.cncb.ac.cn/gsa-human/browse/HRA007853)	10701724	100000
HPLXTCR01259	Healthy donor (HD)	41	male	Model construction cohort	PBMC	HD_0	Lung TCR DB (https://www.lungtcr.com/); ‌GSA-Human(https://ngdc.cncb.ac.cn/gsa-human/browse/HRA007853)	11385761	100000
HPLXTCR01260	Healthy donor (HD)	42	male	Model construction cohort	PBMC	HD_0	Lung TCR DB (https://www.lungtcr.com/); ‌GSA-Human(https://ngdc.cncb.ac.cn/gsa-human/browse/HRA007853)	8353120	100000
HPLXTCR01261	Healthy donor (HD)	43	male	Model construction cohort	PBMC	HD_0	Lung TCR DB (https://www.lungtcr.com/); ‌GSA-Human(https://ngdc.cncb.ac.cn/gsa-human/browse/HRA007853)	10977855	100000
HPLXTCR01262	Healthy donor (HD)	41	male	Model construction cohort	PBMC	HD_0	Lung TCR DB (https://www.lungtcr.com/); ‌GSA-Human(https://ngdc.cncb.ac.cn/gsa-human/browse/HRA007853)	15305041	100000
HPLXTCR01263	Healthy donor (HD)	44	male	Model construction cohort	PBMC	HD_0	Lung TCR DB (https://www.lungtcr.com/); ‌GSA-Human(https://ngdc.cncb.ac.cn/gsa-human/browse/HRA007853)	20981789	100000
HPLXTCR01264	Healthy donor (HD)	25	male	Model construction cohort	PBMC	HD_0	Lung TCR DB (https://www.lungtcr.com/); ‌GSA-Human(https://ngdc.cncb.ac.cn/gsa-human/browse/HRA007853)	14908757	100000
HPLXTCR01265	Healthy donor (HD)	22	female	Model construction cohort	PBMC	HD_0	Lung TCR DB (https://www.lungtcr.com/); ‌GSA-Human(https://ngdc.cncb.ac.cn/gsa-human/browse/HRA007853)	11576314	100000
HPLXTCR01266	Healthy donor (HD)	24	female	Model construction cohort	PBMC	HD_0	Lung TCR DB (https://www.lungtcr.com/); ‌GSA-Human(https://ngdc.cncb.ac.cn/gsa-human/browse/HRA007853)	10677857	100000
HPLXTCR01267	Healthy donor (HD)	37	male	Model construction cohort	PBMC	HD_0	Lung TCR DB (https://www.lungtcr.com/); ‌GSA-Human(https://ngdc.cncb.ac.cn/gsa-human/browse/HRA007853)	5897429	100000
HPLXTCR01268	Healthy donor (HD)	58	male	Internal validation cohort	PBMC	HD_1	Lung TCR DB (https://www.lungtcr.com/); ‌GSA-Human(https://ngdc.cncb.ac.cn/gsa-human/browse/HRA007853)	10555468	100000
HPLXTCR01269	Healthy donor (HD)	39	male	Model construction cohort	PBMC	HD_0	Lung TCR DB (https://www.lungtcr.com/); ‌GSA-Human(https://ngdc.cncb.ac.cn/gsa-human/browse/HRA007853)	7979879	100000
HPLXTCR01270	Healthy donor (HD)	32	female	Model construction cohort	PBMC	HD_0	Lung TCR DB (https://www.lungtcr.com/); ‌GSA-Human(https://ngdc.cncb.ac.cn/gsa-human/browse/HRA007853)	9075735	100000
HPLXTCR01271	Healthy donor (HD)	29	male	Model construction cohort	PBMC	HD_0	Lung TCR DB (https://www.lungtcr.com/); ‌GSA-Human(https://ngdc.cncb.ac.cn/gsa-human/browse/HRA007853)	14038258	100000
HPLXTCR01272	Healthy donor (HD)	55	male	Model construction cohort	PBMC	HD_0	Lung TCR DB (https://www.lungtcr.com/); ‌GSA-Human(https://ngdc.cncb.ac.cn/gsa-human/browse/HRA007853)	13866602	100000
HPLXTCR01273	Healthy donor (HD)	28	male	Model construction cohort	PBMC	HD_0	Lung TCR DB (https://www.lungtcr.com/); ‌GSA-Human(https://ngdc.cncb.ac.cn/gsa-human/browse/HRA007853)	13503726	100000
HPLXTCR01274	Healthy donor (HD)	58	male	Model construction cohort	PBMC	HD_0	Lung TCR DB (https://www.lungtcr.com/); ‌GSA-Human(https://ngdc.cncb.ac.cn/gsa-human/browse/HRA007853)	10151683	100000
HPLXTCR01275	Healthy donor (HD)	40	male	Model construction cohort	PBMC	HD_0	Lung TCR DB (https://www.lungtcr.com/); ‌GSA-Human(https://ngdc.cncb.ac.cn/gsa-human/browse/HRA007853)	10009174	100000
HPLXTCR01276	Healthy donor (HD)	45	male	Model construction cohort	PBMC	HD_0	Lung TCR DB (https://www.lungtcr.com/); ‌GSA-Human(https://ngdc.cncb.ac.cn/gsa-human/browse/HRA007853)	10794758	100000
HPLXTCR01277	Healthy donor (HD)	39	male	Model construction cohort	PBMC	HD_0	Lung TCR DB (https://www.lungtcr.com/); ‌GSA-Human(https://ngdc.cncb.ac.cn/gsa-human/browse/HRA007853)	9950361	100000
HPLXTCR01278	Healthy donor (HD)	44	male	Model construction cohort	PBMC	HD_0	Lung TCR DB (https://www.lungtcr.com/); ‌GSA-Human(https://ngdc.cncb.ac.cn/gsa-human/browse/HRA007853)	7891356	100000
HPLXTCR01279	Healthy donor (HD)	40	male	Model construction cohort	PBMC	HD_0	Lung TCR DB (https://www.lungtcr.com/); ‌GSA-Human(https://ngdc.cncb.ac.cn/gsa-human/browse/HRA007853)	8002976	100000
HPLXTCR01280	Healthy donor (HD)	44	male	Model construction cohort	PBMC	HD_0	Lung TCR DB (https://www.lungtcr.com/); ‌GSA-Human(https://ngdc.cncb.ac.cn/gsa-human/browse/HRA007853)	11069371	100000
HPLXTCR01281	Healthy donor (HD)	49	male	Model construction cohort	PBMC	HD_0	Lung TCR DB (https://www.lungtcr.com/); ‌GSA-Human(https://ngdc.cncb.ac.cn/gsa-human/browse/HRA007853)	11648677	100000
HPLXTCR01282	Healthy donor (HD)	40	male	Model construction cohort	PBMC	HD_0	Lung TCR DB (https://www.lungtcr.com/); ‌GSA-Human(https://ngdc.cncb.ac.cn/gsa-human/browse/HRA007853)	8793836	100000
HPLXTCR01283	Healthy donor (HD)	34	female	Model construction cohort	PBMC	HD_0	Lung TCR DB (https://www.lungtcr.com/); ‌GSA-Human(https://ngdc.cncb.ac.cn/gsa-human/browse/HRA007853)	8420888	100000
HPLXTCR01284	Healthy donor (HD)	53	male	Model construction cohort	PBMC	HD_0	Lung TCR DB (https://www.lungtcr.com/); ‌GSA-Human(https://ngdc.cncb.ac.cn/gsa-human/browse/HRA007853)	10056685	100000
HPLXTCR01285	Healthy donor (HD)	25	male	Model construction cohort	PBMC	HD_0	Lung TCR DB (https://www.lungtcr.com/); ‌GSA-Human(https://ngdc.cncb.ac.cn/gsa-human/browse/HRA007853)	12232011	100000
HPLXTCR01286	Healthy donor (HD)	57	male	Model construction cohort	PBMC	HD_0	Lung TCR DB (https://www.lungtcr.com/); ‌GSA-Human(https://ngdc.cncb.ac.cn/gsa-human/browse/HRA007853)	8387299	100000
HPLXTCR01287	Healthy donor (HD)	57	male	Model construction cohort	PBMC	HD_0	Lung TCR DB (https://www.lungtcr.com/); ‌GSA-Human(https://ngdc.cncb.ac.cn/gsa-human/browse/HRA007853)	9355419	100000
HPLXTCR01288	Healthy donor (HD)	23	female	Model construction cohort	PBMC	HD_0	Lung TCR DB (https://www.lungtcr.com/); ‌GSA-Human(https://ngdc.cncb.ac.cn/gsa-human/browse/HRA007853)	14099363	100000
HPLXTCR01289	Healthy donor (HD)	29	female	Model construction cohort	PBMC	HD_0	Lung TCR DB (https://www.lungtcr.com/); ‌GSA-Human(https://ngdc.cncb.ac.cn/gsa-human/browse/HRA007853)	16822517	100000
HPLXTCR01290	Healthy donor (HD)	26	female	Model construction cohort	PBMC	HD_0	Lung TCR DB (https://www.lungtcr.com/); ‌GSA-Human(https://ngdc.cncb.ac.cn/gsa-human/browse/HRA007853)	9628888	100000
HPLXTCR01291	Healthy donor (HD)	27	female	Model construction cohort	PBMC	HD_0	Lung TCR DB (https://www.lungtcr.com/); ‌GSA-Human(https://ngdc.cncb.ac.cn/gsa-human/browse/HRA007853)	11172019	100000
HPLXTCR01292	Healthy donor (HD)	31	female	Model construction cohort	PBMC	HD_0	Lung TCR DB (https://www.lungtcr.com/); ‌GSA-Human(https://ngdc.cncb.ac.cn/gsa-human/browse/HRA007853)	12469208	100000
HPLXTCR01293	Healthy donor (HD)	48	male	Model construction cohort	PBMC	HD_0	Lung TCR DB (https://www.lungtcr.com/); ‌GSA-Human(https://ngdc.cncb.ac.cn/gsa-human/browse/HRA007853)	11179979	100000
HPLXTCR01294	Healthy donor (HD)	50	male	Model construction cohort	PBMC	HD_0	Lung TCR DB (https://www.lungtcr.com/); ‌GSA-Human(https://ngdc.cncb.ac.cn/gsa-human/browse/HRA007853)	8834843	100000
HPLXTCR01295	Healthy donor (HD)	53	male	Model construction cohort	PBMC	HD_0	Lung TCR DB (https://www.lungtcr.com/); ‌GSA-Human(https://ngdc.cncb.ac.cn/gsa-human/browse/HRA007853)	12914012	100000
HPLXTCR01296	Healthy donor (HD)	43	male	Model construction cohort	PBMC	HD_0	Lung TCR DB (https://www.lungtcr.com/); ‌GSA-Human(https://ngdc.cncb.ac.cn/gsa-human/browse/HRA007853)	10669332	100000
HPLXTCR01297	Healthy donor (HD)	40	male	Internal validation cohort	PBMC	HD_1	Lung TCR DB (https://www.lungtcr.com/); ‌GSA-Human(https://ngdc.cncb.ac.cn/gsa-human/browse/HRA007853)	10167695	100000
HPLXTCR01298	Healthy donor (HD)	58	male	Model construction cohort	PBMC	HD_0	Lung TCR DB (https://www.lungtcr.com/); ‌GSA-Human(https://ngdc.cncb.ac.cn/gsa-human/browse/HRA007853)	8577297	100000
HPLXTCR01299	Healthy donor (HD)	51	male	Model construction cohort	PBMC	HD_0	Lung TCR DB (https://www.lungtcr.com/); ‌GSA-Human(https://ngdc.cncb.ac.cn/gsa-human/browse/HRA007853)	6642512	100000
HPLXTCR01300	Healthy donor (HD)	43	male	Model construction cohort	PBMC	HD_0	Lung TCR DB (https://www.lungtcr.com/); ‌GSA-Human(https://ngdc.cncb.ac.cn/gsa-human/browse/HRA007853)	9159343	100000
HPLXTCR01301	Healthy donor (HD)	41	male	Model construction cohort	PBMC	HD_0	Lung TCR DB (https://www.lungtcr.com/); ‌GSA-Human(https://ngdc.cncb.ac.cn/gsa-human/browse/HRA007853)	7852833	100000
HPLXTCR01302	Healthy donor (HD)	46	male	Model construction cohort	PBMC	HD_0	Lung TCR DB (https://www.lungtcr.com/); ‌GSA-Human(https://ngdc.cncb.ac.cn/gsa-human/browse/HRA007853)	9531758	100000
HPLXTCR01303	Healthy donor (HD)	61	male	Model construction cohort	PBMC	HD_0	Lung TCR DB (https://www.lungtcr.com/); ‌GSA-Human(https://ngdc.cncb.ac.cn/gsa-human/browse/HRA007853)	10914530	100000
HPLXTCR01304	Healthy donor (HD)	57	male	Internal validation cohort	PBMC	HD_1	Lung TCR DB (https://www.lungtcr.com/); ‌GSA-Human(https://ngdc.cncb.ac.cn/gsa-human/browse/HRA007853)	11993976	100000
HPLXTCR01305	Healthy donor (HD)	36	male	Model construction cohort	PBMC	HD_0	Lung TCR DB (https://www.lungtcr.com/); ‌GSA-Human(https://ngdc.cncb.ac.cn/gsa-human/browse/HRA007853)	11397185	100000
HPLXTCR01306	Healthy donor (HD)	44	male	Model construction cohort	PBMC	HD_0	Lung TCR DB (https://www.lungtcr.com/); ‌GSA-Human(https://ngdc.cncb.ac.cn/gsa-human/browse/HRA007853)	15822669	100000
HPLXTCR01307	Healthy donor (HD)	51	male	Model construction cohort	PBMC	HD_0	Lung TCR DB (https://www.lungtcr.com/); ‌GSA-Human(https://ngdc.cncb.ac.cn/gsa-human/browse/HRA007853)	10660266	100000
HPLXTCR01308	Healthy donor (HD)	56	male	Internal validation cohort	PBMC	HD_1	Lung TCR DB (https://www.lungtcr.com/); ‌GSA-Human(https://ngdc.cncb.ac.cn/gsa-human/browse/HRA007853)	11741224	100000
HPLXTCR01309	Healthy donor (HD)	50	male	Model construction cohort	PBMC	HD_0	Lung TCR DB (https://www.lungtcr.com/); ‌GSA-Human(https://ngdc.cncb.ac.cn/gsa-human/browse/HRA007853)	12864131	100000
HPLXTCR01310	Healthy donor (HD)	38	male	Internal validation cohort	PBMC	HD_1	Lung TCR DB (https://www.lungtcr.com/); ‌GSA-Human(https://ngdc.cncb.ac.cn/gsa-human/browse/HRA007853)	13023480	100000
HPLXTCR01311	Healthy donor (HD)	49	male	Model construction cohort	PBMC	HD_0	Lung TCR DB (https://www.lungtcr.com/); ‌GSA-Human(https://ngdc.cncb.ac.cn/gsa-human/browse/HRA007853)	13489684	100000
HPLXTCR01312	Healthy donor (HD)	41	male	Model construction cohort	PBMC	HD_0	Lung TCR DB (https://www.lungtcr.com/); ‌GSA-Human(https://ngdc.cncb.ac.cn/gsa-human/browse/HRA007853)	17777486	100000
HPLXTCR01313	Healthy donor (HD)	40	male	Model construction cohort	PBMC	HD_0	Lung TCR DB (https://www.lungtcr.com/); ‌GSA-Human(https://ngdc.cncb.ac.cn/gsa-human/browse/HRA007853)	14053898	100000
HPLXTCR01314	Healthy donor (HD)	32	male	Internal validation cohort	PBMC	HD_1	Lung TCR DB (https://www.lungtcr.com/); ‌GSA-Human(https://ngdc.cncb.ac.cn/gsa-human/browse/HRA007853)	10592634	100000
HPLXTCR01315	Healthy donor (HD)	47	male	Model construction cohort	PBMC	HD_0	Lung TCR DB (https://www.lungtcr.com/); ‌GSA-Human(https://ngdc.cncb.ac.cn/gsa-human/browse/HRA007853)	11840478	100000
HPLXTCR01317	Healthy donor (HD)	55	male	Internal validation cohort	PBMC	HD_1	Lung TCR DB (https://www.lungtcr.com/); ‌GSA-Human(https://ngdc.cncb.ac.cn/gsa-human/browse/HRA007853)	11901866	100000
HPLXTCR01318	Healthy donor (HD)	NA		Model construction cohort	PBMC	HD_0	Lung TCR DB (https://www.lungtcr.com/); ‌GSA-Human(https://ngdc.cncb.ac.cn/gsa-human/browse/HRA007853)	12617470	100000
HPLXTCR01319	Healthy donor (HD)	56	male	Model construction cohort	PBMC	HD_0	Lung TCR DB (https://www.lungtcr.com/); ‌GSA-Human(https://ngdc.cncb.ac.cn/gsa-human/browse/HRA007853)	13781530	100000
HPLXTCR01320	Healthy donor (HD)	56	male	Model construction cohort	PBMC	HD_0	Lung TCR DB (https://www.lungtcr.com/); ‌GSA-Human(https://ngdc.cncb.ac.cn/gsa-human/browse/HRA007853)	16074057	100000
HPLXTCR01321	Healthy donor (HD)	50	male	Model construction cohort	PBMC	HD_0	Lung TCR DB (https://www.lungtcr.com/); ‌GSA-Human(https://ngdc.cncb.ac.cn/gsa-human/browse/HRA007853)	12119277	100000
HPLXTCR01345	Healthy donor (HD)	43	male	Model construction cohort	PBMC	HD_0	Lung TCR DB (https://www.lungtcr.com/); ‌GSA-Human(https://ngdc.cncb.ac.cn/gsa-human/browse/HRA007853)	14301606	100000
HPLXTCR01346	Healthy donor (HD)	39	male	Model construction cohort	PBMC	HD_0	Lung TCR DB (https://www.lungtcr.com/); ‌GSA-Human(https://ngdc.cncb.ac.cn/gsa-human/browse/HRA007853)	14741915	100000
HPLXTCR01347	Healthy donor (HD)	64	male	Model construction cohort	PBMC	HD_0	Lung TCR DB (https://www.lungtcr.com/); ‌GSA-Human(https://ngdc.cncb.ac.cn/gsa-human/browse/HRA007853)	12550224	100000
HPLXTCR01348	Healthy donor (HD)	53	male	Model construction cohort	PBMC	HD_0	Lung TCR DB (https://www.lungtcr.com/); ‌GSA-Human(https://ngdc.cncb.ac.cn/gsa-human/browse/HRA007853)	15071080	100000
HPLXTCR01349	Healthy donor (HD)	25	female	Model construction cohort	PBMC	HD_0	Lung TCR DB (https://www.lungtcr.com/); ‌GSA-Human(https://ngdc.cncb.ac.cn/gsa-human/browse/HRA007853)	12024614	100000
HPLXTCR01350	Healthy donor (HD)	45	female	Model construction cohort	PBMC	HD_0	Lung TCR DB (https://www.lungtcr.com/); ‌GSA-Human(https://ngdc.cncb.ac.cn/gsa-human/browse/HRA007853)	12230228	100000
HPLXTCR01351	Healthy donor (HD)	29	female	Model construction cohort	PBMC	HD_0	Lung TCR DB (https://www.lungtcr.com/); ‌GSA-Human(https://ngdc.cncb.ac.cn/gsa-human/browse/HRA007853)	15290947	100000
HPLXTCR01352	Healthy donor (HD)	58	male	Model construction cohort	PBMC	HD_0	Lung TCR DB (https://www.lungtcr.com/); ‌GSA-Human(https://ngdc.cncb.ac.cn/gsa-human/browse/HRA007853)	14393667	100000
HPLXTCR02401	Healthy donor (HD)	41	female	Model construction cohort	PBMC	HD_0	Lung TCR DB (https://www.lungtcr.com/); ‌GSA-Human(https://ngdc.cncb.ac.cn/gsa-human/browse/HRA007853)	20440795	100000
HPLXTCR02402	Healthy donor (HD)	60	male	Internal validation cohort	PBMC	HD_1	Lung TCR DB (https://www.lungtcr.com/); ‌GSA-Human(https://ngdc.cncb.ac.cn/gsa-human/browse/HRA007853)	20719831	100000
HPLXTCR02403	Healthy donor (HD)	42	female	Internal validation cohort	PBMC	HD_1	Lung TCR DB (https://www.lungtcr.com/); ‌GSA-Human(https://ngdc.cncb.ac.cn/gsa-human/browse/HRA007853)	23234173	100000
HPLXTCR02404	Healthy donor (HD)	31	female	Model construction cohort	PBMC	HD_0	Lung TCR DB (https://www.lungtcr.com/); ‌GSA-Human(https://ngdc.cncb.ac.cn/gsa-human/browse/HRA007853)	19555312	100000
HPLXTCR02405	Healthy donor (HD)	44	female	Model construction cohort	PBMC	HD_0	Lung TCR DB (https://www.lungtcr.com/); ‌GSA-Human(https://ngdc.cncb.ac.cn/gsa-human/browse/HRA007853)	18401900	100000
HPLXTCR02406	Healthy donor (HD)	43	male	Internal validation cohort	PBMC	HD_1	Lung TCR DB (https://www.lungtcr.com/); ‌GSA-Human(https://ngdc.cncb.ac.cn/gsa-human/browse/HRA007853)	21669773	100000
HPLXTCR02407	Healthy donor (HD)	59	male	Model construction cohort	PBMC	HD_0	Lung TCR DB (https://www.lungtcr.com/); ‌GSA-Human(https://ngdc.cncb.ac.cn/gsa-human/browse/HRA007853)	23356347	100000
HPLXTCR02408	Healthy donor (HD)	38	male	Internal validation cohort	PBMC	HD_1	Lung TCR DB (https://www.lungtcr.com/); ‌GSA-Human(https://ngdc.cncb.ac.cn/gsa-human/browse/HRA007853)	26471415	100000
HPLXTCR02409	Healthy donor (HD)	44	female	Model construction cohort	PBMC	HD_0	Lung TCR DB (https://www.lungtcr.com/); ‌GSA-Human(https://ngdc.cncb.ac.cn/gsa-human/browse/HRA007853)	20153647	100000
HPLXTCR02410	Healthy donor (HD)	30	female	Internal validation cohort	PBMC	HD_1	Lung TCR DB (https://www.lungtcr.com/); ‌GSA-Human(https://ngdc.cncb.ac.cn/gsa-human/browse/HRA007853)	20915050	100000
HPLXTCR02411	Healthy donor (HD)	55	female	Internal validation cohort	PBMC	HD_1	Lung TCR DB (https://www.lungtcr.com/); ‌GSA-Human(https://ngdc.cncb.ac.cn/gsa-human/browse/HRA007853)	16307338	100000
HPLXTCR02412	Healthy donor (HD)	34	male	Model construction cohort	PBMC	HD_0	Lung TCR DB (https://www.lungtcr.com/); ‌GSA-Human(https://ngdc.cncb.ac.cn/gsa-human/browse/HRA007853)	18065466	100000
HPLXTCR02413	Healthy donor (HD)	39	male	Model construction cohort	PBMC	HD_0	Lung TCR DB (https://www.lungtcr.com/); ‌GSA-Human(https://ngdc.cncb.ac.cn/gsa-human/browse/HRA007853)	23096042	100000
HPLXTCR02414	Healthy donor (HD)	47	male	Model construction cohort	PBMC	HD_0	Lung TCR DB (https://www.lungtcr.com/); ‌GSA-Human(https://ngdc.cncb.ac.cn/gsa-human/browse/HRA007853)	24909220	100000
HPLXTCR02415	Healthy donor (HD)	27	female	Internal validation cohort	PBMC	HD_1	Lung TCR DB (https://www.lungtcr.com/); ‌GSA-Human(https://ngdc.cncb.ac.cn/gsa-human/browse/HRA007853)	25076625	100000
HPLXTCR02416	Healthy donor (HD)	42	male	Model construction cohort	PBMC	HD_0	Lung TCR DB (https://www.lungtcr.com/); ‌GSA-Human(https://ngdc.cncb.ac.cn/gsa-human/browse/HRA007853)	31228292	100000
HPLXTCR02417	Healthy donor (HD)	43	female	Model construction cohort	PBMC	HD_0	Lung TCR DB (https://www.lungtcr.com/); ‌GSA-Human(https://ngdc.cncb.ac.cn/gsa-human/browse/HRA007853)	23007342	100000
HPLXTCR02418	Healthy donor (HD)	38	female	Model construction cohort	PBMC	HD_0	Lung TCR DB (https://www.lungtcr.com/); ‌GSA-Human(https://ngdc.cncb.ac.cn/gsa-human/browse/HRA007853)	22024215	100000
HPLXTCR02419	Healthy donor (HD)	48	male	Internal validation cohort	PBMC	HD_1	Lung TCR DB (https://www.lungtcr.com/); ‌GSA-Human(https://ngdc.cncb.ac.cn/gsa-human/browse/HRA007853)	19045125	100000
HPLXTCR02420	Healthy donor (HD)	44	male	Model construction cohort	PBMC	HD_0	Lung TCR DB (https://www.lungtcr.com/); ‌GSA-Human(https://ngdc.cncb.ac.cn/gsa-human/browse/HRA007853)	19271719	100000
HPLXTCR02421	Healthy donor (HD)	40	female	Model construction cohort	PBMC	HD_0	Lung TCR DB (https://www.lungtcr.com/); ‌GSA-Human(https://ngdc.cncb.ac.cn/gsa-human/browse/HRA007853)	19580418	100000
HPLXTCR02422	Healthy donor (HD)	40	male	Model construction cohort	PBMC	HD_0	Lung TCR DB (https://www.lungtcr.com/); ‌GSA-Human(https://ngdc.cncb.ac.cn/gsa-human/browse/HRA007853)	22190759	100000
HPLXTCR02423	Healthy donor (HD)	49	male	Internal validation cohort	PBMC	HD_1	Lung TCR DB (https://www.lungtcr.com/); ‌GSA-Human(https://ngdc.cncb.ac.cn/gsa-human/browse/HRA007853)	18200278	100000
HPLXTCR02424	Healthy donor (HD)	43	female	Model construction cohort	PBMC	HD_0	Lung TCR DB (https://www.lungtcr.com/); ‌GSA-Human(https://ngdc.cncb.ac.cn/gsa-human/browse/HRA007853)	21444952	100000
HPLXTCR02425	Healthy donor (HD)	42	female	Model construction cohort	PBMC	HD_0	Lung TCR DB (https://www.lungtcr.com/); ‌GSA-Human(https://ngdc.cncb.ac.cn/gsa-human/browse/HRA007853)	18056487	100000
HPLXTCR02426	Healthy donor (HD)	48	female	Model construction cohort	PBMC	HD_0	Lung TCR DB (https://www.lungtcr.com/); ‌GSA-Human(https://ngdc.cncb.ac.cn/gsa-human/browse/HRA007853)	23881217	100000
HPLXTCR02427	Healthy donor (HD)	24	female	Model construction cohort	PBMC	HD_0	Lung TCR DB (https://www.lungtcr.com/); ‌GSA-Human(https://ngdc.cncb.ac.cn/gsa-human/browse/HRA007853)	11808568	100000
HPLXTCR02428	Healthy donor (HD)	38	male	Model construction cohort	PBMC	HD_0	Lung TCR DB (https://www.lungtcr.com/); ‌GSA-Human(https://ngdc.cncb.ac.cn/gsa-human/browse/HRA007853)	18624013	100000
HPLXTCR02429	Healthy donor (HD)	45	male	Model construction cohort	PBMC	HD_0	Lung TCR DB (https://www.lungtcr.com/); ‌GSA-Human(https://ngdc.cncb.ac.cn/gsa-human/browse/HRA007853)	19027089	100000
HPLXTCR02430	Healthy donor (HD)	46	female	Internal validation cohort	PBMC	HD_1	Lung TCR DB (https://www.lungtcr.com/); ‌GSA-Human(https://ngdc.cncb.ac.cn/gsa-human/browse/HRA007853)	23960787	100000
HPLXTCR02431	Healthy donor (HD)	27	male	Internal validation cohort	PBMC	HD_1	Lung TCR DB (https://www.lungtcr.com/); ‌GSA-Human(https://ngdc.cncb.ac.cn/gsa-human/browse/HRA007853)	24502551	100000
HPLXTCR02432	Healthy donor (HD)	43	female	Model construction cohort	PBMC	HD_0	Lung TCR DB (https://www.lungtcr.com/); ‌GSA-Human(https://ngdc.cncb.ac.cn/gsa-human/browse/HRA007853)	23530275	100000
HPLXTCR02433	Healthy donor (HD)	34	female	Internal validation cohort	PBMC	HD_1	Lung TCR DB (https://www.lungtcr.com/); ‌GSA-Human(https://ngdc.cncb.ac.cn/gsa-human/browse/HRA007853)	13434996	100000
HPLXTCR02434	Healthy donor (HD)	31	female	Model construction cohort	PBMC	HD_0	Lung TCR DB (https://www.lungtcr.com/); ‌GSA-Human(https://ngdc.cncb.ac.cn/gsa-human/browse/HRA007853)	17750913	100000
HPLXTCR02435	Healthy donor (HD)	25	female	Model construction cohort	PBMC	HD_0	Lung TCR DB (https://www.lungtcr.com/); ‌GSA-Human(https://ngdc.cncb.ac.cn/gsa-human/browse/HRA007853)	23380991	100000
HPLXTCR02436	Healthy donor (HD)	40	male	Model construction cohort	PBMC	HD_0	Lung TCR DB (https://www.lungtcr.com/); ‌GSA-Human(https://ngdc.cncb.ac.cn/gsa-human/browse/HRA007853)	19422101	100000
HPLXTCR02437	Healthy donor (HD)	54	male	Model construction cohort	PBMC	HD_0	Lung TCR DB (https://www.lungtcr.com/); ‌GSA-Human(https://ngdc.cncb.ac.cn/gsa-human/browse/HRA007853)	15122478	100000
HPLXTCR02438	Healthy donor (HD)	33	female	Internal validation cohort	PBMC	HD_1	Lung TCR DB (https://www.lungtcr.com/); ‌GSA-Human(https://ngdc.cncb.ac.cn/gsa-human/browse/HRA007853)	14401468	100000
HPLXTCR02439	Healthy donor (HD)	40	male	Model construction cohort	PBMC	HD_0	Lung TCR DB (https://www.lungtcr.com/); ‌GSA-Human(https://ngdc.cncb.ac.cn/gsa-human/browse/HRA007853)	12820263	100000
HPLXTCR02440	Healthy donor (HD)	35	female	Internal validation cohort	PBMC	HD_1	Lung TCR DB (https://www.lungtcr.com/); ‌GSA-Human(https://ngdc.cncb.ac.cn/gsa-human/browse/HRA007853)	13840857	100000
HPLXTCR02441	Healthy donor (HD)	32	female	Model construction cohort	PBMC	HD_0	Lung TCR DB (https://www.lungtcr.com/); ‌GSA-Human(https://ngdc.cncb.ac.cn/gsa-human/browse/HRA007853)	23998442	100000
HPLXTCR02442	Healthy donor (HD)	28	female	Model construction cohort	PBMC	HD_0	Lung TCR DB (https://www.lungtcr.com/); ‌GSA-Human(https://ngdc.cncb.ac.cn/gsa-human/browse/HRA007853)	19682675	100000
HPLXTCR02443	Healthy donor (HD)	36	male	Model construction cohort	PBMC	HD_0	Lung TCR DB (https://www.lungtcr.com/); ‌GSA-Human(https://ngdc.cncb.ac.cn/gsa-human/browse/HRA007853)	19893620	100000
HPLXTCR02444	Healthy donor (HD)	67	male	Model construction cohort	PBMC	HD_0	Lung TCR DB (https://www.lungtcr.com/); ‌GSA-Human(https://ngdc.cncb.ac.cn/gsa-human/browse/HRA007853)	24190511	100000
HPLXTCR02445	Healthy donor (HD)	53	female	Model construction cohort	PBMC	HD_0	Lung TCR DB (https://www.lungtcr.com/); ‌GSA-Human(https://ngdc.cncb.ac.cn/gsa-human/browse/HRA007853)	20118068	100000
HPLXTCR02446	Healthy donor (HD)	23	female	Model construction cohort	PBMC	HD_0	Lung TCR DB (https://www.lungtcr.com/); ‌GSA-Human(https://ngdc.cncb.ac.cn/gsa-human/browse/HRA007853)	25813380	100000
HPLXTCR02447	Healthy donor (HD)	32	female	Model construction cohort	PBMC	HD_0	Lung TCR DB (https://www.lungtcr.com/); ‌GSA-Human(https://ngdc.cncb.ac.cn/gsa-human/browse/HRA007853)	20091943	100000
HPLXTCR02448	Healthy donor (HD)	41	female	Model construction cohort	PBMC	HD_0	Lung TCR DB (https://www.lungtcr.com/); ‌GSA-Human(https://ngdc.cncb.ac.cn/gsa-human/browse/HRA007853)	19088856	100000
HPLXTCR02449	Healthy donor (HD)	41	male	Model construction cohort	PBMC	HD_0	Lung TCR DB (https://www.lungtcr.com/); ‌GSA-Human(https://ngdc.cncb.ac.cn/gsa-human/browse/HRA007853)	19101260	100000
HPLXTCR02450	Healthy donor (HD)	47	female	Internal validation cohort	PBMC	HD_1	Lung TCR DB (https://www.lungtcr.com/); ‌GSA-Human(https://ngdc.cncb.ac.cn/gsa-human/browse/HRA007853)	19961752	100000
HPLXTCR02451	Healthy donor (HD)	34	male	Model construction cohort	PBMC	HD_0	Lung TCR DB (https://www.lungtcr.com/); ‌GSA-Human(https://ngdc.cncb.ac.cn/gsa-human/browse/HRA007853)	20226094	100000
HPLXTCR02452	Healthy donor (HD)	48	male	Internal validation cohort	PBMC	HD_1	Lung TCR DB (https://www.lungtcr.com/); ‌GSA-Human(https://ngdc.cncb.ac.cn/gsa-human/browse/HRA007853)	21258628	100000
HPLXTCR02453	Healthy donor (HD)	30	male	Model construction cohort	PBMC	HD_0	Lung TCR DB (https://www.lungtcr.com/); ‌GSA-Human(https://ngdc.cncb.ac.cn/gsa-human/browse/HRA007853)	20241074	100000
HPLXTCR02454	Healthy donor (HD)	38	male	Model construction cohort	PBMC	HD_0	Lung TCR DB (https://www.lungtcr.com/); ‌GSA-Human(https://ngdc.cncb.ac.cn/gsa-human/browse/HRA007853)	20668542	100000
HPLXTCR02455	Healthy donor (HD)	42	male	Internal validation cohort	PBMC	HD_1	Lung TCR DB (https://www.lungtcr.com/); ‌GSA-Human(https://ngdc.cncb.ac.cn/gsa-human/browse/HRA007853)	19374680	100000
HPLXTCR02456	Healthy donor (HD)	36	female	Model construction cohort	PBMC	HD_0	Lung TCR DB (https://www.lungtcr.com/); ‌GSA-Human(https://ngdc.cncb.ac.cn/gsa-human/browse/HRA007853)	20664087	100000
HPLXTCR02457	Healthy donor (HD)	22	male	Model construction cohort	PBMC	HD_0	Lung TCR DB (https://www.lungtcr.com/); ‌GSA-Human(https://ngdc.cncb.ac.cn/gsa-human/browse/HRA007853)	25300971	100000
HPLXTCR02458	Healthy donor (HD)	46	female	Model construction cohort	PBMC	HD_0	Lung TCR DB (https://www.lungtcr.com/); ‌GSA-Human(https://ngdc.cncb.ac.cn/gsa-human/browse/HRA007853)	18394346	100000
HPLXTCR02459	Healthy donor (HD)	56	female	Model construction cohort	PBMC	HD_0	Lung TCR DB (https://www.lungtcr.com/); ‌GSA-Human(https://ngdc.cncb.ac.cn/gsa-human/browse/HRA007853)	12779732	100000
HPLXTCR02460	Healthy donor (HD)	52	female	Model construction cohort	PBMC	HD_0	Lung TCR DB (https://www.lungtcr.com/); ‌GSA-Human(https://ngdc.cncb.ac.cn/gsa-human/browse/HRA007853)	19151411	100000
HPLXTCR02461	Healthy donor (HD)	53	female	Internal validation cohort	PBMC	HD_1	Lung TCR DB (https://www.lungtcr.com/); ‌GSA-Human(https://ngdc.cncb.ac.cn/gsa-human/browse/HRA007853)	24048404	100000
HPLXTCR02462	Healthy donor (HD)	50	female	Internal validation cohort	PBMC	HD_1	Lung TCR DB (https://www.lungtcr.com/); ‌GSA-Human(https://ngdc.cncb.ac.cn/gsa-human/browse/HRA007853)	21783355	100000
HPLXTCR02463	Healthy donor (HD)	38	female	Model construction cohort	PBMC	HD_0	Lung TCR DB (https://www.lungtcr.com/); ‌GSA-Human(https://ngdc.cncb.ac.cn/gsa-human/browse/HRA007853)	19235293	100000
HPLXTCR02464	Healthy donor (HD)	44	female	Model construction cohort	PBMC	HD_0	Lung TCR DB (https://www.lungtcr.com/); ‌GSA-Human(https://ngdc.cncb.ac.cn/gsa-human/browse/HRA007853)	19729988	100000
HPLXTCR02465	Healthy donor (HD)	36	male	Model construction cohort	PBMC	HD_0	Lung TCR DB (https://www.lungtcr.com/); ‌GSA-Human(https://ngdc.cncb.ac.cn/gsa-human/browse/HRA007853)	25075746	100000
HPLXTCR02466	Healthy donor (HD)	33	male	Internal validation cohort	PBMC	HD_1	Lung TCR DB (https://www.lungtcr.com/); ‌GSA-Human(https://ngdc.cncb.ac.cn/gsa-human/browse/HRA007853)	21789718	100000
HPLXTCR02467	Healthy donor (HD)	50	male	Model construction cohort	PBMC	HD_0	Lung TCR DB (https://www.lungtcr.com/); ‌GSA-Human(https://ngdc.cncb.ac.cn/gsa-human/browse/HRA007853)	24914303	100000
HPLXTCR02468	Healthy donor (HD)	40	male	Model construction cohort	PBMC	HD_0	Lung TCR DB (https://www.lungtcr.com/); ‌GSA-Human(https://ngdc.cncb.ac.cn/gsa-human/browse/HRA007853)	23763023	100000
HPLXTCR02469	Healthy donor (HD)	52	male	Model construction cohort	PBMC	HD_0	Lung TCR DB (https://www.lungtcr.com/); ‌GSA-Human(https://ngdc.cncb.ac.cn/gsa-human/browse/HRA007853)	24989508	100000
HPLXTCR02470	Healthy donor (HD)	39	male	Model construction cohort	PBMC	HD_0	Lung TCR DB (https://www.lungtcr.com/); ‌GSA-Human(https://ngdc.cncb.ac.cn/gsa-human/browse/HRA007853)	23936565	100000
HPLXTCR02471	Healthy donor (HD)	53	male	Model construction cohort	PBMC	HD_0	Lung TCR DB (https://www.lungtcr.com/); ‌GSA-Human(https://ngdc.cncb.ac.cn/gsa-human/browse/HRA007853)	19200072	100000
HPLXTCR02472	Healthy donor (HD)	44	female	Model construction cohort	PBMC	HD_0	Lung TCR DB (https://www.lungtcr.com/); ‌GSA-Human(https://ngdc.cncb.ac.cn/gsa-human/browse/HRA007853)	24844386	100000
HPLXTCR02473	Healthy donor (HD)	45	female	Model construction cohort	PBMC	HD_0	Lung TCR DB (https://www.lungtcr.com/); ‌GSA-Human(https://ngdc.cncb.ac.cn/gsa-human/browse/HRA007853)	23725936	100000
HPLXTCR02474	Healthy donor (HD)	51	male	Model construction cohort	PBMC	HD_0	Lung TCR DB (https://www.lungtcr.com/); ‌GSA-Human(https://ngdc.cncb.ac.cn/gsa-human/browse/HRA007853)	22952353	100000
HPLXTCR02475	Healthy donor (HD)	38	male	Model construction cohort	PBMC	HD_0	Lung TCR DB (https://www.lungtcr.com/); ‌GSA-Human(https://ngdc.cncb.ac.cn/gsa-human/browse/HRA007853)	13914567	100000
HPLXTCR02476	Healthy donor (HD)	31	female	Model construction cohort	PBMC	HD_0	Lung TCR DB (https://www.lungtcr.com/); ‌GSA-Human(https://ngdc.cncb.ac.cn/gsa-human/browse/HRA007853)	19875727	100000
HPLXTCR02477	Healthy donor (HD)	51	male	Internal validation cohort	PBMC	HD_1	Lung TCR DB (https://www.lungtcr.com/); ‌GSA-Human(https://ngdc.cncb.ac.cn/gsa-human/browse/HRA007853)	21596949	100000
HPLXTCR02478	Healthy donor (HD)	43	male	Internal validation cohort	PBMC	HD_1	Lung TCR DB (https://www.lungtcr.com/); ‌GSA-Human(https://ngdc.cncb.ac.cn/gsa-human/browse/HRA007853)	21733768	100000
HPLXTCR02479	Healthy donor (HD)	26	female	Model construction cohort	PBMC	HD_0	Lung TCR DB (https://www.lungtcr.com/); ‌GSA-Human(https://ngdc.cncb.ac.cn/gsa-human/browse/HRA007853)	19913055	100000
HPLXTCR02480	Healthy donor (HD)	24	female	Model construction cohort	PBMC	HD_0	Lung TCR DB (https://www.lungtcr.com/); ‌GSA-Human(https://ngdc.cncb.ac.cn/gsa-human/browse/HRA007853)	22802790	100000
HPLXTCR02481	Healthy donor (HD)	54	male	Model construction cohort	PBMC	HD_0	Lung TCR DB (https://www.lungtcr.com/); ‌GSA-Human(https://ngdc.cncb.ac.cn/gsa-human/browse/HRA007853)	26892912	100000
HPLXTCR02482	Healthy donor (HD)	35	female	Model construction cohort	PBMC	HD_0	Lung TCR DB (https://www.lungtcr.com/); ‌GSA-Human(https://ngdc.cncb.ac.cn/gsa-human/browse/HRA007853)	24413837	100000
HPLXTCR02483	Healthy donor (HD)	30	male	Model construction cohort	PBMC	HD_0	Lung TCR DB (https://www.lungtcr.com/); ‌GSA-Human(https://ngdc.cncb.ac.cn/gsa-human/browse/HRA007853)	22250090	100000
HPLXTCR02484	Healthy donor (HD)	45	female	Model construction cohort	PBMC	HD_0	Lung TCR DB (https://www.lungtcr.com/); ‌GSA-Human(https://ngdc.cncb.ac.cn/gsa-human/browse/HRA007853)	22016565	100000
HPLXTCR02485	Healthy donor (HD)	51	male	Model construction cohort	PBMC	HD_0	Lung TCR DB (https://www.lungtcr.com/); ‌GSA-Human(https://ngdc.cncb.ac.cn/gsa-human/browse/HRA007853)	23991174	100000
HPLXTCR02486	Healthy donor (HD)	24	male	Model construction cohort	PBMC	HD_0	Lung TCR DB (https://www.lungtcr.com/); ‌GSA-Human(https://ngdc.cncb.ac.cn/gsa-human/browse/HRA007853)	20740277	100000
HPLXTCR02487	Healthy donor (HD)	53	male	Model construction cohort	PBMC	HD_0	Lung TCR DB (https://www.lungtcr.com/); ‌GSA-Human(https://ngdc.cncb.ac.cn/gsa-human/browse/HRA007853)	23584322	100000
HPLXTCR02488	Healthy donor (HD)	45	male	Model construction cohort	PBMC	HD_0	Lung TCR DB (https://www.lungtcr.com/); ‌GSA-Human(https://ngdc.cncb.ac.cn/gsa-human/browse/HRA007853)	21749735	100000
HPLXTCR02489	Healthy donor (HD)	36	male	Model construction cohort	PBMC	HD_0	Lung TCR DB (https://www.lungtcr.com/); ‌GSA-Human(https://ngdc.cncb.ac.cn/gsa-human/browse/HRA007853)	22323972	100000
HPLXTCR02490	Healthy donor (HD)	37	male	Internal validation cohort	PBMC	HD_1	Lung TCR DB (https://www.lungtcr.com/); ‌GSA-Human(https://ngdc.cncb.ac.cn/gsa-human/browse/HRA007853)	21312100	100000
HPLXTCR02491	Healthy donor (HD)	30	female	Model construction cohort	PBMC	HD_0	Lung TCR DB (https://www.lungtcr.com/); ‌GSA-Human(https://ngdc.cncb.ac.cn/gsa-human/browse/HRA007853)	20971544	100000
HPLXTCR02492	Healthy donor (HD)	51	female	Model construction cohort	PBMC	HD_0	Lung TCR DB (https://www.lungtcr.com/); ‌GSA-Human(https://ngdc.cncb.ac.cn/gsa-human/browse/HRA007853)	20449393	100000
HPLXTCR02493	Healthy donor (HD)	50	male	Model construction cohort	PBMC	HD_0	Lung TCR DB (https://www.lungtcr.com/); ‌GSA-Human(https://ngdc.cncb.ac.cn/gsa-human/browse/HRA007853)	28103904	100000
HPLXTCR02494	Healthy donor (HD)	37	male	Model construction cohort	PBMC	HD_0	Lung TCR DB (https://www.lungtcr.com/); ‌GSA-Human(https://ngdc.cncb.ac.cn/gsa-human/browse/HRA007853)	14514363	100000
HPLXTCR02495	Healthy donor (HD)	45	female	Internal validation cohort	PBMC	HD_1	Lung TCR DB (https://www.lungtcr.com/); ‌GSA-Human(https://ngdc.cncb.ac.cn/gsa-human/browse/HRA007853)	11842983	100000
HPLXTCR02496	Healthy donor (HD)	32	female	Model construction cohort	PBMC	HD_0	Lung TCR DB (https://www.lungtcr.com/); ‌GSA-Human(https://ngdc.cncb.ac.cn/gsa-human/browse/HRA007853)	11765338	100000
HPLXTCR02689	Healthy donor (HD)	36	female	Model construction cohort	PBMC	HD_0	Lung TCR DB (https://www.lungtcr.com/); ‌GSA-Human(https://ngdc.cncb.ac.cn/gsa-human/browse/HRA007853)	9030304	100000
HPLXTCR02690	Healthy donor (HD)	49	male	Model construction cohort	PBMC	HD_0	Lung TCR DB (https://www.lungtcr.com/); ‌GSA-Human(https://ngdc.cncb.ac.cn/gsa-human/browse/HRA007853)	7781299	100000
HPLXTCR02691	Healthy donor (HD)	56	female	Model construction cohort	PBMC	HD_0	Lung TCR DB (https://www.lungtcr.com/); ‌GSA-Human(https://ngdc.cncb.ac.cn/gsa-human/browse/HRA007853)	7442406	100000
HPLXTCR02692	Healthy donor (HD)	57	female	Internal validation cohort	PBMC	HD_1	Lung TCR DB (https://www.lungtcr.com/); ‌GSA-Human(https://ngdc.cncb.ac.cn/gsa-human/browse/HRA007853)	9493964	100000
HPLXTCR02693	Healthy donor (HD)	40	male	Model construction cohort	PBMC	HD_0	Lung TCR DB (https://www.lungtcr.com/); ‌GSA-Human(https://ngdc.cncb.ac.cn/gsa-human/browse/HRA007853)	8029515	100000
HPLXTCR02694	Healthy donor (HD)	34	female	Internal validation cohort	PBMC	HD_1	Lung TCR DB (https://www.lungtcr.com/); ‌GSA-Human(https://ngdc.cncb.ac.cn/gsa-human/browse/HRA007853)	7603968	100000
HPLXTCR02695	Healthy donor (HD)	59	male	Model construction cohort	PBMC	HD_0	Lung TCR DB (https://www.lungtcr.com/); ‌GSA-Human(https://ngdc.cncb.ac.cn/gsa-human/browse/HRA007853)	7365082	100000
HPLXTCR02696	Healthy donor (HD)	39	male	Model construction cohort	PBMC	HD_0	Lung TCR DB (https://www.lungtcr.com/); ‌GSA-Human(https://ngdc.cncb.ac.cn/gsa-human/browse/HRA007853)	7349282	100000
HPLXTCR02697	Healthy donor (HD)	49	female	Model construction cohort	PBMC	HD_0	Lung TCR DB (https://www.lungtcr.com/); ‌GSA-Human(https://ngdc.cncb.ac.cn/gsa-human/browse/HRA007853)	8991524	100000
HPLXTCR02698	Healthy donor (HD)	61	male	Model construction cohort	PBMC	HD_0	Lung TCR DB (https://www.lungtcr.com/); ‌GSA-Human(https://ngdc.cncb.ac.cn/gsa-human/browse/HRA007853)	8811371	100000
HPLXTCR02699	Healthy donor (HD)	53	male	Model construction cohort	PBMC	HD_0	Lung TCR DB (https://www.lungtcr.com/); ‌GSA-Human(https://ngdc.cncb.ac.cn/gsa-human/browse/HRA007853)	7191038	100000
HPLXTCR02700	Healthy donor (HD)	49	male	Model construction cohort	PBMC	HD_0	Lung TCR DB (https://www.lungtcr.com/); ‌GSA-Human(https://ngdc.cncb.ac.cn/gsa-human/browse/HRA007853)	7046884	100000
HPLXTCR02701	Healthy donor (HD)	44	female	Model construction cohort	PBMC	HD_0	Lung TCR DB (https://www.lungtcr.com/); ‌GSA-Human(https://ngdc.cncb.ac.cn/gsa-human/browse/HRA007853)	7719413	100000
HPLXTCR02702	Healthy donor (HD)	55	male	Internal validation cohort	PBMC	HD_1	Lung TCR DB (https://www.lungtcr.com/); ‌GSA-Human(https://ngdc.cncb.ac.cn/gsa-human/browse/HRA007853)	7987264	100000
HPLXTCR02703	Healthy donor (HD)	60	male	Internal validation cohort	PBMC	HD_1	Lung TCR DB (https://www.lungtcr.com/); ‌GSA-Human(https://ngdc.cncb.ac.cn/gsa-human/browse/HRA007853)	7890808	100000
HPLXTCR02704	Healthy donor (HD)	58	male	Model construction cohort	PBMC	HD_0	Lung TCR DB (https://www.lungtcr.com/); ‌GSA-Human(https://ngdc.cncb.ac.cn/gsa-human/browse/HRA007853)	7828204	100000
HPLXTCR02705	Healthy donor (HD)	52	male	Model construction cohort	PBMC	HD_0	Lung TCR DB (https://www.lungtcr.com/); ‌GSA-Human(https://ngdc.cncb.ac.cn/gsa-human/browse/HRA007853)	6486120	100000
HPLXTCR02706	Healthy donor (HD)	61	male	Model construction cohort	PBMC	HD_0	Lung TCR DB (https://www.lungtcr.com/); ‌GSA-Human(https://ngdc.cncb.ac.cn/gsa-human/browse/HRA007853)	7846049	100000
HPLXTCR02707	Healthy donor (HD)	40	male	Model construction cohort	PBMC	HD_0	Lung TCR DB (https://www.lungtcr.com/); ‌GSA-Human(https://ngdc.cncb.ac.cn/gsa-human/browse/HRA007853)	7455677	100000
HPLXTCR02708	Healthy donor (HD)	43	male	Model construction cohort	PBMC	HD_0	Lung TCR DB (https://www.lungtcr.com/); ‌GSA-Human(https://ngdc.cncb.ac.cn/gsa-human/browse/HRA007853)	7710294	100000
HPLXTCR02709	Healthy donor (HD)	35	male	Model construction cohort	PBMC	HD_0	Lung TCR DB (https://www.lungtcr.com/); ‌GSA-Human(https://ngdc.cncb.ac.cn/gsa-human/browse/HRA007853)	7499699	100000
HPLXTCR02710	Healthy donor (HD)	48	male	Model construction cohort	PBMC	HD_0	Lung TCR DB (https://www.lungtcr.com/); ‌GSA-Human(https://ngdc.cncb.ac.cn/gsa-human/browse/HRA007853)	10937140	100000
HPLXTCR02711	Healthy donor (HD)	46	male	Model construction cohort	PBMC	HD_0	Lung TCR DB (https://www.lungtcr.com/); ‌GSA-Human(https://ngdc.cncb.ac.cn/gsa-human/browse/HRA007853)	7904112	100000
HPLXTCR02712	Healthy donor (HD)	54	male	Model construction cohort	PBMC	HD_0	Lung TCR DB (https://www.lungtcr.com/); ‌GSA-Human(https://ngdc.cncb.ac.cn/gsa-human/browse/HRA007853)	7345593	100000
HPLXTCR02713	Healthy donor (HD)	46	female	Internal validation cohort	PBMC	HD_1	Lung TCR DB (https://www.lungtcr.com/); ‌GSA-Human(https://ngdc.cncb.ac.cn/gsa-human/browse/HRA007853)	8612185	100000
HPLXTCR02714	Healthy donor (HD)	49	female	Model construction cohort	PBMC	HD_0	Lung TCR DB (https://www.lungtcr.com/); ‌GSA-Human(https://ngdc.cncb.ac.cn/gsa-human/browse/HRA007853)	7451782	100000
HPLXTCR02715	Healthy donor (HD)	55	male	Model construction cohort	PBMC	HD_0	Lung TCR DB (https://www.lungtcr.com/); ‌GSA-Human(https://ngdc.cncb.ac.cn/gsa-human/browse/HRA007853)	6480594	100000
HPLXTCR02716	Healthy donor (HD)	47	female	Model construction cohort	PBMC	HD_0	Lung TCR DB (https://www.lungtcr.com/); ‌GSA-Human(https://ngdc.cncb.ac.cn/gsa-human/browse/HRA007853)	8237925	100000
HPLXTCR02717	Healthy donor (HD)	51	male	Model construction cohort	PBMC	HD_0	Lung TCR DB (https://www.lungtcr.com/); ‌GSA-Human(https://ngdc.cncb.ac.cn/gsa-human/browse/HRA007853)	9313610	100000
HPLXTCR02718	Healthy donor (HD)	60	male	Model construction cohort	PBMC	HD_0	Lung TCR DB (https://www.lungtcr.com/); ‌GSA-Human(https://ngdc.cncb.ac.cn/gsa-human/browse/HRA007853)	8586210	100000
HPLXTCR02719	Healthy donor (HD)	55	female	Model construction cohort	PBMC	HD_0	Lung TCR DB (https://www.lungtcr.com/); ‌GSA-Human(https://ngdc.cncb.ac.cn/gsa-human/browse/HRA007853)	9096035	100000
HPLXTCR02720	Healthy donor (HD)	39	female	Internal validation cohort	PBMC	HD_1	Lung TCR DB (https://www.lungtcr.com/); ‌GSA-Human(https://ngdc.cncb.ac.cn/gsa-human/browse/HRA007853)	10611610	100000
HPLXTCR02721	Healthy donor (HD)	34	female	Model construction cohort	PBMC	HD_0	Lung TCR DB (https://www.lungtcr.com/); ‌GSA-Human(https://ngdc.cncb.ac.cn/gsa-human/browse/HRA007853)	7096412	100000
HPLXTCR02722	Healthy donor (HD)	47	male	Model construction cohort	PBMC	HD_0	Lung TCR DB (https://www.lungtcr.com/); ‌GSA-Human(https://ngdc.cncb.ac.cn/gsa-human/browse/HRA007853)	6817139	100000
HPLXTCR02723	Healthy donor (HD)	53	male	Model construction cohort	PBMC	HD_0	Lung TCR DB (https://www.lungtcr.com/); ‌GSA-Human(https://ngdc.cncb.ac.cn/gsa-human/browse/HRA007853)	6363052	100000
HPLXTCR02724	Healthy donor (HD)	53	male	Internal validation cohort	PBMC	HD_1	Lung TCR DB (https://www.lungtcr.com/); ‌GSA-Human(https://ngdc.cncb.ac.cn/gsa-human/browse/HRA007853)	6821476	100000
HPLXTCR02725	Healthy donor (HD)	61	male	Internal validation cohort	PBMC	HD_1	Lung TCR DB (https://www.lungtcr.com/); ‌GSA-Human(https://ngdc.cncb.ac.cn/gsa-human/browse/HRA007853)	5640282	100000
HPLXTCR02726	Healthy donor (HD)	38	male	Model construction cohort	PBMC	HD_0	Lung TCR DB (https://www.lungtcr.com/); ‌GSA-Human(https://ngdc.cncb.ac.cn/gsa-human/browse/HRA007853)	6190445	100000
HPLXTCR02727	Healthy donor (HD)	51	male	Model construction cohort	PBMC	HD_0	Lung TCR DB (https://www.lungtcr.com/); ‌GSA-Human(https://ngdc.cncb.ac.cn/gsa-human/browse/HRA007853)	6644303	100000
HPLXTCR02728	Healthy donor (HD)	49	male	Model construction cohort	PBMC	HD_0	Lung TCR DB (https://www.lungtcr.com/); ‌GSA-Human(https://ngdc.cncb.ac.cn/gsa-human/browse/HRA007853)	7798164	100000
HPLXTCR02729	Healthy donor (HD)	56	male	Internal validation cohort	PBMC	HD_1	Lung TCR DB (https://www.lungtcr.com/); ‌GSA-Human(https://ngdc.cncb.ac.cn/gsa-human/browse/HRA007853)	9016361	100000
HPLXTCR02730	Healthy donor (HD)	48	female	Model construction cohort	PBMC	HD_0	Lung TCR DB (https://www.lungtcr.com/); ‌GSA-Human(https://ngdc.cncb.ac.cn/gsa-human/browse/HRA007853)	8331731	100000
HPLXTCR02731	Healthy donor (HD)	42	male	Model construction cohort	PBMC	HD_0	Lung TCR DB (https://www.lungtcr.com/); ‌GSA-Human(https://ngdc.cncb.ac.cn/gsa-human/browse/HRA007853)	9003992	100000
HPLXTCR02732	Healthy donor (HD)	57	male	Model construction cohort	PBMC	HD_0	Lung TCR DB (https://www.lungtcr.com/); ‌GSA-Human(https://ngdc.cncb.ac.cn/gsa-human/browse/HRA007853)	8161763	100000
HPLXTCR02733	Healthy donor (HD)	47	female	Model construction cohort	PBMC	HD_0	Lung TCR DB (https://www.lungtcr.com/); ‌GSA-Human(https://ngdc.cncb.ac.cn/gsa-human/browse/HRA007853)	7678776	100000
HPLXTCR02734	Healthy donor (HD)	50	female	Model construction cohort	PBMC	HD_0	Lung TCR DB (https://www.lungtcr.com/); ‌GSA-Human(https://ngdc.cncb.ac.cn/gsa-human/browse/HRA007853)	6822548	100000
HPLXTCR02735	Healthy donor (HD)	NA		Model construction cohort	PBMC	HD_0	Lung TCR DB (https://www.lungtcr.com/); ‌GSA-Human(https://ngdc.cncb.ac.cn/gsa-human/browse/HRA007853)	8906707	100000
HPLXTCR02736	Healthy donor (HD)	59	male	Internal validation cohort	PBMC	HD_1	Lung TCR DB (https://www.lungtcr.com/); ‌GSA-Human(https://ngdc.cncb.ac.cn/gsa-human/browse/HRA007853)	9386043	100000
HPLXTCR02737	Healthy donor (HD)	34	male	Model construction cohort	PBMC	HD_0	Lung TCR DB (https://www.lungtcr.com/); ‌GSA-Human(https://ngdc.cncb.ac.cn/gsa-human/browse/HRA007853)	6030920	100000
HPLXTCR02738	Healthy donor (HD)	41	male	Model construction cohort	PBMC	HD_0	Lung TCR DB (https://www.lungtcr.com/); ‌GSA-Human(https://ngdc.cncb.ac.cn/gsa-human/browse/HRA007853)	5907890	100000
HPLXTCR02739	Healthy donor (HD)	53	male	Internal validation cohort	PBMC	HD_1	Lung TCR DB (https://www.lungtcr.com/); ‌GSA-Human(https://ngdc.cncb.ac.cn/gsa-human/browse/HRA007853)	8048496	100000
HPLXTCR02740	Healthy donor (HD)	51	male	Model construction cohort	PBMC	HD_0	Lung TCR DB (https://www.lungtcr.com/); ‌GSA-Human(https://ngdc.cncb.ac.cn/gsa-human/browse/HRA007853)	6085216	100000
HPLXTCR02741	Healthy donor (HD)	60	male	Model construction cohort	PBMC	HD_0	Lung TCR DB (https://www.lungtcr.com/); ‌GSA-Human(https://ngdc.cncb.ac.cn/gsa-human/browse/HRA007853)	6112436	100000
HPLXTCR02742	Healthy donor (HD)	48	male	Model construction cohort	PBMC	HD_0	Lung TCR DB (https://www.lungtcr.com/); ‌GSA-Human(https://ngdc.cncb.ac.cn/gsa-human/browse/HRA007853)	5981025	100000
HPLXTCR02743	Healthy donor (HD)	53	female	Model construction cohort	PBMC	HD_0	Lung TCR DB (https://www.lungtcr.com/); ‌GSA-Human(https://ngdc.cncb.ac.cn/gsa-human/browse/HRA007853)	9219542	100000
HPLXTCR02744	Healthy donor (HD)	38	female	Internal validation cohort	PBMC	HD_1	Lung TCR DB (https://www.lungtcr.com/); ‌GSA-Human(https://ngdc.cncb.ac.cn/gsa-human/browse/HRA007853)	6746174	100000
HPLXTCR02745	Healthy donor (HD)	40	male	Internal validation cohort	PBMC	HD_1	Lung TCR DB (https://www.lungtcr.com/); ‌GSA-Human(https://ngdc.cncb.ac.cn/gsa-human/browse/HRA007853)	8400907	100000
HPLXTCR02746	Healthy donor (HD)	52	male	Model construction cohort	PBMC	HD_0	Lung TCR DB (https://www.lungtcr.com/); ‌GSA-Human(https://ngdc.cncb.ac.cn/gsa-human/browse/HRA007853)	8742925	100000
HPLXTCR02747	Healthy donor (HD)	56	male	Model construction cohort	PBMC	HD_0	Lung TCR DB (https://www.lungtcr.com/); ‌GSA-Human(https://ngdc.cncb.ac.cn/gsa-human/browse/HRA007853)	7125307	100000
HPLXTCR02748	Healthy donor (HD)	NA		Model construction cohort	PBMC	HD_0	Lung TCR DB (https://www.lungtcr.com/); ‌GSA-Human(https://ngdc.cncb.ac.cn/gsa-human/browse/HRA007853)	7218876	100000
HPLXTCR02750	Healthy donor (HD)	58	female	Model construction cohort	PBMC	HD_0	Lung TCR DB (https://www.lungtcr.com/); ‌GSA-Human(https://ngdc.cncb.ac.cn/gsa-human/browse/HRA007853)	6765775	100000
HPLXTCR02751	Healthy donor (HD)	55	female	Model construction cohort	PBMC	HD_0	Lung TCR DB (https://www.lungtcr.com/); ‌GSA-Human(https://ngdc.cncb.ac.cn/gsa-human/browse/HRA007853)	7877804	100000
HPLXTCR02752	Healthy donor (HD)	60	male	Model construction cohort	PBMC	HD_0	Lung TCR DB (https://www.lungtcr.com/); ‌GSA-Human(https://ngdc.cncb.ac.cn/gsa-human/browse/HRA007853)	7081275	100000
HPLXTCR02753	Healthy donor (HD)	43	female	Model construction cohort	PBMC	HD_0	Lung TCR DB (https://www.lungtcr.com/); ‌GSA-Human(https://ngdc.cncb.ac.cn/gsa-human/browse/HRA007853)	5535811	100000
HPLXTCR02754	Healthy donor (HD)	53	male	Internal validation cohort	PBMC	HD_1	Lung TCR DB (https://www.lungtcr.com/); ‌GSA-Human(https://ngdc.cncb.ac.cn/gsa-human/browse/HRA007853)	7843043	100000
HPLXTCR02755	Healthy donor (HD)	36	female	Internal validation cohort	PBMC	HD_1	Lung TCR DB (https://www.lungtcr.com/); ‌GSA-Human(https://ngdc.cncb.ac.cn/gsa-human/browse/HRA007853)	5828829	100000
HPLXTCR02756	Healthy donor (HD)	55	male	Internal validation cohort	PBMC	HD_1	Lung TCR DB (https://www.lungtcr.com/); ‌GSA-Human(https://ngdc.cncb.ac.cn/gsa-human/browse/HRA007853)	5539079	100000
HPLXTCR02757	Healthy donor (HD)	53	male	Model construction cohort	PBMC	HD_0	Lung TCR DB (https://www.lungtcr.com/); ‌GSA-Human(https://ngdc.cncb.ac.cn/gsa-human/browse/HRA007853)	8142921	100000
HPLXTCR02759	Healthy donor (HD)	54	female	Internal validation cohort	PBMC	HD_1	Lung TCR DB (https://www.lungtcr.com/); ‌GSA-Human(https://ngdc.cncb.ac.cn/gsa-human/browse/HRA007853)	6703781	100000
HPLXTCR02760	Healthy donor (HD)	52	male	Internal validation cohort	PBMC	HD_1	Lung TCR DB (https://www.lungtcr.com/); ‌GSA-Human(https://ngdc.cncb.ac.cn/gsa-human/browse/HRA007853)	6590718	100000
HPLXTCR02761	Healthy donor (HD)	35	male	Model construction cohort	PBMC	HD_0	Lung TCR DB (https://www.lungtcr.com/); ‌GSA-Human(https://ngdc.cncb.ac.cn/gsa-human/browse/HRA007853)	7472005	100000
HPLXTCR02762	Healthy donor (HD)	49	male	Model construction cohort	PBMC	HD_0	Lung TCR DB (https://www.lungtcr.com/); ‌GSA-Human(https://ngdc.cncb.ac.cn/gsa-human/browse/HRA007853)	6564674	100000
HPLXTCR02763	Healthy donor (HD)	33	male	Model construction cohort	PBMC	HD_0	Lung TCR DB (https://www.lungtcr.com/); ‌GSA-Human(https://ngdc.cncb.ac.cn/gsa-human/browse/HRA007853)	5777131	100000
HPLXTCR02764	Healthy donor (HD)	60	male	Internal validation cohort	PBMC	HD_1	Lung TCR DB (https://www.lungtcr.com/); ‌GSA-Human(https://ngdc.cncb.ac.cn/gsa-human/browse/HRA007853)	6268414	100000
HPLXTCR02765	Healthy donor (HD)	56	female	Model construction cohort	PBMC	HD_0	Lung TCR DB (https://www.lungtcr.com/); ‌GSA-Human(https://ngdc.cncb.ac.cn/gsa-human/browse/HRA007853)	6735012	100000
HPLXTCR02766	Healthy donor (HD)	51	male	Model construction cohort	PBMC	HD_0	Lung TCR DB (https://www.lungtcr.com/); ‌GSA-Human(https://ngdc.cncb.ac.cn/gsa-human/browse/HRA007853)	6074693	100000
HPLXTCR02767	Healthy donor (HD)	46	male	Model construction cohort	PBMC	HD_0	Lung TCR DB (https://www.lungtcr.com/); ‌GSA-Human(https://ngdc.cncb.ac.cn/gsa-human/browse/HRA007853)	7648517	100000
HPLXTCR02768	Healthy donor (HD)	39	female	Model construction cohort	PBMC	HD_0	Lung TCR DB (https://www.lungtcr.com/); ‌GSA-Human(https://ngdc.cncb.ac.cn/gsa-human/browse/HRA007853)	6796556	100000
HPLXTCR02769	Healthy donor (HD)	51	female	Model construction cohort	PBMC	HD_0	Lung TCR DB (https://www.lungtcr.com/); ‌GSA-Human(https://ngdc.cncb.ac.cn/gsa-human/browse/HRA007853)	5754821	100000
HPLXTCR02770	Healthy donor (HD)	35	female	Model construction cohort	PBMC	HD_0	Lung TCR DB (https://www.lungtcr.com/); ‌GSA-Human(https://ngdc.cncb.ac.cn/gsa-human/browse/HRA007853)	6070327	100000
HPLXTCR02771	Healthy donor (HD)	48	male	Model construction cohort	PBMC	HD_0	Lung TCR DB (https://www.lungtcr.com/); ‌GSA-Human(https://ngdc.cncb.ac.cn/gsa-human/browse/HRA007853)	6576954	100000
HPLXTCR02772	Healthy donor (HD)	60	male	Model construction cohort	PBMC	HD_0	Lung TCR DB (https://www.lungtcr.com/); ‌GSA-Human(https://ngdc.cncb.ac.cn/gsa-human/browse/HRA007853)	5894434	100000
HPLXTCR02773	Healthy donor (HD)	87	female	Model construction cohort	PBMC	HD_0	Lung TCR DB (https://www.lungtcr.com/); ‌GSA-Human(https://ngdc.cncb.ac.cn/gsa-human/browse/HRA007853)	6566809	100000
HPLXTCR02774	Healthy donor (HD)	30	male	Model construction cohort	PBMC	HD_0	Lung TCR DB (https://www.lungtcr.com/); ‌GSA-Human(https://ngdc.cncb.ac.cn/gsa-human/browse/HRA007853)	5805917	100000
HPLXTCR02775	Healthy donor (HD)	43	male	Model construction cohort	PBMC	HD_0	Lung TCR DB (https://www.lungtcr.com/); ‌GSA-Human(https://ngdc.cncb.ac.cn/gsa-human/browse/HRA007853)	6004619	100000
HPLXTCR02776	Healthy donor (HD)	51	male	Internal validation cohort	PBMC	HD_1	Lung TCR DB (https://www.lungtcr.com/); ‌GSA-Human(https://ngdc.cncb.ac.cn/gsa-human/browse/HRA007853)	7249902	100000
HPLXTCR02777	Healthy donor (HD)	58	male	Model construction cohort	PBMC	HD_0	Lung TCR DB (https://www.lungtcr.com/); ‌GSA-Human(https://ngdc.cncb.ac.cn/gsa-human/browse/HRA007853)	6780166	100000
HPLXTCR02778	Healthy donor (HD)	40	male	Model construction cohort	PBMC	HD_0	Lung TCR DB (https://www.lungtcr.com/); ‌GSA-Human(https://ngdc.cncb.ac.cn/gsa-human/browse/HRA007853)	4953922	100000
HPLXTCR02779	Healthy donor (HD)	58	female	Model construction cohort	PBMC	HD_0	Lung TCR DB (https://www.lungtcr.com/); ‌GSA-Human(https://ngdc.cncb.ac.cn/gsa-human/browse/HRA007853)	5826833	100000
HPLXTCR02780	Healthy donor (HD)	56	male	Model construction cohort	PBMC	HD_0	Lung TCR DB (https://www.lungtcr.com/); ‌GSA-Human(https://ngdc.cncb.ac.cn/gsa-human/browse/HRA007853)	6734387	100000
HPLXTCR02781	Healthy donor (HD)	33	female	Model construction cohort	PBMC	HD_0	Lung TCR DB (https://www.lungtcr.com/); ‌GSA-Human(https://ngdc.cncb.ac.cn/gsa-human/browse/HRA007853)	6297482	100000
HPLXTCR02782	Healthy donor (HD)	49	male	Model construction cohort	PBMC	HD_0	Lung TCR DB (https://www.lungtcr.com/); ‌GSA-Human(https://ngdc.cncb.ac.cn/gsa-human/browse/HRA007853)	5260248	100000
HPLXTCR02881	Healthy donor (HD)	55	male	Model construction cohort	PBMC	HD_0	Lung TCR DB (https://www.lungtcr.com/); ‌GSA-Human(https://ngdc.cncb.ac.cn/gsa-human/browse/HRA007853)	17593508	100000
HPLXTCR02882	Healthy donor (HD)	41	female	Model construction cohort	PBMC	HD_0	Lung TCR DB (https://www.lungtcr.com/); ‌GSA-Human(https://ngdc.cncb.ac.cn/gsa-human/browse/HRA007853)	14601907	100000
HPLXTCR02883	Healthy donor (HD)	51	male	Model construction cohort	PBMC	HD_0	Lung TCR DB (https://www.lungtcr.com/); ‌GSA-Human(https://ngdc.cncb.ac.cn/gsa-human/browse/HRA007853)	16337446	100000
HPLXTCR02884	Healthy donor (HD)	45	female	Model construction cohort	PBMC	HD_0	Lung TCR DB (https://www.lungtcr.com/); ‌GSA-Human(https://ngdc.cncb.ac.cn/gsa-human/browse/HRA007853)	16223007	100000
HPLXTCR02885	Healthy donor (HD)	37	female	Model construction cohort	PBMC	HD_0	Lung TCR DB (https://www.lungtcr.com/); ‌GSA-Human(https://ngdc.cncb.ac.cn/gsa-human/browse/HRA007853)	12477451	100000
HPLXTCR02886	Healthy donor (HD)	52	male	Model construction cohort	PBMC	HD_0	Lung TCR DB (https://www.lungtcr.com/); ‌GSA-Human(https://ngdc.cncb.ac.cn/gsa-human/browse/HRA007853)	15032318	100000
HPLXTCR02887	Healthy donor (HD)	32	male	Model construction cohort	PBMC	HD_0	Lung TCR DB (https://www.lungtcr.com/); ‌GSA-Human(https://ngdc.cncb.ac.cn/gsa-human/browse/HRA007853)	12371465	100000
HPLXTCR02888	Healthy donor (HD)	46	female	Model construction cohort	PBMC	HD_0	Lung TCR DB (https://www.lungtcr.com/); ‌GSA-Human(https://ngdc.cncb.ac.cn/gsa-human/browse/HRA007853)	15530076	100000
HPLXTCR02889	Healthy donor (HD)	31	female	Internal validation cohort	PBMC	HD_1	Lung TCR DB (https://www.lungtcr.com/); ‌GSA-Human(https://ngdc.cncb.ac.cn/gsa-human/browse/HRA007853)	13847371	100000
HPLXTCR02890	Healthy donor (HD)	39	female	Model construction cohort	PBMC	HD_0	Lung TCR DB (https://www.lungtcr.com/); ‌GSA-Human(https://ngdc.cncb.ac.cn/gsa-human/browse/HRA007853)	17060566	100000
HPLXTCR02891	Healthy donor (HD)	38	female	Model construction cohort	PBMC	HD_0	Lung TCR DB (https://www.lungtcr.com/); ‌GSA-Human(https://ngdc.cncb.ac.cn/gsa-human/browse/HRA007853)	15288434	100000
HPLXTCR02892	Healthy donor (HD)	37	female	Internal validation cohort	PBMC	HD_1	Lung TCR DB (https://www.lungtcr.com/); ‌GSA-Human(https://ngdc.cncb.ac.cn/gsa-human/browse/HRA007853)	11657888	100000
HPLXTCR02893	Healthy donor (HD)	41	female	Model construction cohort	PBMC	HD_0	Lung TCR DB (https://www.lungtcr.com/); ‌GSA-Human(https://ngdc.cncb.ac.cn/gsa-human/browse/HRA007853)	12706808	100000
HPLXTCR02894	Healthy donor (HD)	29	female	Model construction cohort	PBMC	HD_0	Lung TCR DB (https://www.lungtcr.com/); ‌GSA-Human(https://ngdc.cncb.ac.cn/gsa-human/browse/HRA007853)	11076698	100000
HPLXTCR02895	Healthy donor (HD)	28	female	Model construction cohort	PBMC	HD_0	Lung TCR DB (https://www.lungtcr.com/); ‌GSA-Human(https://ngdc.cncb.ac.cn/gsa-human/browse/HRA007853)	10718290	100000
HPLXTCR02896	Healthy donor (HD)	42	female	Model construction cohort	PBMC	HD_0	Lung TCR DB (https://www.lungtcr.com/); ‌GSA-Human(https://ngdc.cncb.ac.cn/gsa-human/browse/HRA007853)	11624357	100000
HPLXTCR02897	Healthy donor (HD)	44	female	Model construction cohort	PBMC	HD_0	Lung TCR DB (https://www.lungtcr.com/); ‌GSA-Human(https://ngdc.cncb.ac.cn/gsa-human/browse/HRA007853)	12037911	100000
HPLXTCR02898	Healthy donor (HD)	36	female	Model construction cohort	PBMC	HD_0	Lung TCR DB (https://www.lungtcr.com/); ‌GSA-Human(https://ngdc.cncb.ac.cn/gsa-human/browse/HRA007853)	14579200	100000
HPLXTCR02899	Healthy donor (HD)	36	female	Internal validation cohort	PBMC	HD_1	Lung TCR DB (https://www.lungtcr.com/); ‌GSA-Human(https://ngdc.cncb.ac.cn/gsa-human/browse/HRA007853)	17973674	100000
HPLXTCR02900	Healthy donor (HD)	35	female	Model construction cohort	PBMC	HD_0	Lung TCR DB (https://www.lungtcr.com/); ‌GSA-Human(https://ngdc.cncb.ac.cn/gsa-human/browse/HRA007853)	13733434	100000
HPLXTCR02901	Healthy donor (HD)	41	female	Model construction cohort	PBMC	HD_0	Lung TCR DB (https://www.lungtcr.com/); ‌GSA-Human(https://ngdc.cncb.ac.cn/gsa-human/browse/HRA007853)	12867969	100000
HPLXTCR02902	Healthy donor (HD)	34	female	Model construction cohort	PBMC	HD_0	Lung TCR DB (https://www.lungtcr.com/); ‌GSA-Human(https://ngdc.cncb.ac.cn/gsa-human/browse/HRA007853)	14518686	100000
HPLXTCR02903	Healthy donor (HD)	34	female	Internal validation cohort	PBMC	HD_1	Lung TCR DB (https://www.lungtcr.com/); ‌GSA-Human(https://ngdc.cncb.ac.cn/gsa-human/browse/HRA007853)	11136488	100000
HPLXTCR02904	Healthy donor (HD)	37	female	Model construction cohort	PBMC	HD_0	Lung TCR DB (https://www.lungtcr.com/); ‌GSA-Human(https://ngdc.cncb.ac.cn/gsa-human/browse/HRA007853)	10552317	100000
HPLXTCR02905	Healthy donor (HD)	38	female	Model construction cohort	PBMC	HD_0	Lung TCR DB (https://www.lungtcr.com/); ‌GSA-Human(https://ngdc.cncb.ac.cn/gsa-human/browse/HRA007853)	13759499	100000
HPLXTCR02906	Healthy donor (HD)	29	female	Model construction cohort	PBMC	HD_0	Lung TCR DB (https://www.lungtcr.com/); ‌GSA-Human(https://ngdc.cncb.ac.cn/gsa-human/browse/HRA007853)	13285893	100000
HPLXTCR02907	Healthy donor (HD)	39	female	Model construction cohort	PBMC	HD_0	Lung TCR DB (https://www.lungtcr.com/); ‌GSA-Human(https://ngdc.cncb.ac.cn/gsa-human/browse/HRA007853)	14296511	100000
HPLXTCR02908	Healthy donor (HD)	55	female	Model construction cohort	PBMC	HD_0	Lung TCR DB (https://www.lungtcr.com/); ‌GSA-Human(https://ngdc.cncb.ac.cn/gsa-human/browse/HRA007853)	13117591	100000
HPLXTCR02909	Healthy donor (HD)	54	male	Model construction cohort	PBMC	HD_0	Lung TCR DB (https://www.lungtcr.com/); ‌GSA-Human(https://ngdc.cncb.ac.cn/gsa-human/browse/HRA007853)	13568163	100000
HPLXTCR02910	Healthy donor (HD)	41	female	Model construction cohort	PBMC	HD_0	Lung TCR DB (https://www.lungtcr.com/); ‌GSA-Human(https://ngdc.cncb.ac.cn/gsa-human/browse/HRA007853)	13206618	100000
HPLXTCR02911	Healthy donor (HD)	37	female	Model construction cohort	PBMC	HD_0	Lung TCR DB (https://www.lungtcr.com/); ‌GSA-Human(https://ngdc.cncb.ac.cn/gsa-human/browse/HRA007853)	13639065	100000
HPLXTCR02912	Healthy donor (HD)	52	male	Model construction cohort	PBMC	HD_0	Lung TCR DB (https://www.lungtcr.com/); ‌GSA-Human(https://ngdc.cncb.ac.cn/gsa-human/browse/HRA007853)	16206592	100000
HPLXTCR02913	Healthy donor (HD)	39	female	Model construction cohort	PBMC	HD_0	Lung TCR DB (https://www.lungtcr.com/); ‌GSA-Human(https://ngdc.cncb.ac.cn/gsa-human/browse/HRA007853)	12741514	100000
HPLXTCR02914	Healthy donor (HD)	34	female	Model construction cohort	PBMC	HD_0	Lung TCR DB (https://www.lungtcr.com/); ‌GSA-Human(https://ngdc.cncb.ac.cn/gsa-human/browse/HRA007853)	12604524	100000
HPLXTCR02915	Healthy donor (HD)	48	female	Model construction cohort	PBMC	HD_0	Lung TCR DB (https://www.lungtcr.com/); ‌GSA-Human(https://ngdc.cncb.ac.cn/gsa-human/browse/HRA007853)	16571773	100000
HPLXTCR02916	Healthy donor (HD)	53	female	Model construction cohort	PBMC	HD_0	Lung TCR DB (https://www.lungtcr.com/); ‌GSA-Human(https://ngdc.cncb.ac.cn/gsa-human/browse/HRA007853)	10659411	100000
HPLXTCR02917	Healthy donor (HD)	50	female	Internal validation cohort	PBMC	HD_1	Lung TCR DB (https://www.lungtcr.com/); ‌GSA-Human(https://ngdc.cncb.ac.cn/gsa-human/browse/HRA007853)	11487307	100000
HPLXTCR02918	Healthy donor (HD)	36	female	Internal validation cohort	PBMC	HD_1	Lung TCR DB (https://www.lungtcr.com/); ‌GSA-Human(https://ngdc.cncb.ac.cn/gsa-human/browse/HRA007853)	13386886	100000
HPLXTCR02919	Healthy donor (HD)	37	female	Model construction cohort	PBMC	HD_0	Lung TCR DB (https://www.lungtcr.com/); ‌GSA-Human(https://ngdc.cncb.ac.cn/gsa-human/browse/HRA007853)	12974384	100000
HPLXTCR02920	Healthy donor (HD)	35	female	Model construction cohort	PBMC	HD_0	Lung TCR DB (https://www.lungtcr.com/); ‌GSA-Human(https://ngdc.cncb.ac.cn/gsa-human/browse/HRA007853)	12109130	100000
HPLXTCR02921	Healthy donor (HD)	41	female	Model construction cohort	PBMC	HD_0	Lung TCR DB (https://www.lungtcr.com/); ‌GSA-Human(https://ngdc.cncb.ac.cn/gsa-human/browse/HRA007853)	16680109	100000
HPLXTCR02922	Healthy donor (HD)	45	female	Model construction cohort	PBMC	HD_0	Lung TCR DB (https://www.lungtcr.com/); ‌GSA-Human(https://ngdc.cncb.ac.cn/gsa-human/browse/HRA007853)	16392496	100000
HPLXTCR02923	Healthy donor (HD)	35	male	Model construction cohort	PBMC	HD_0	Lung TCR DB (https://www.lungtcr.com/); ‌GSA-Human(https://ngdc.cncb.ac.cn/gsa-human/browse/HRA007853)	11253178	100000
HPLXTCR02924	Healthy donor (HD)	36	female	Model construction cohort	PBMC	HD_0	Lung TCR DB (https://www.lungtcr.com/); ‌GSA-Human(https://ngdc.cncb.ac.cn/gsa-human/browse/HRA007853)	12244302	100000
HPLXTCR02925	Healthy donor (HD)	52	male	Model construction cohort	PBMC	HD_0	Lung TCR DB (https://www.lungtcr.com/); ‌GSA-Human(https://ngdc.cncb.ac.cn/gsa-human/browse/HRA007853)	11492554	100000
HPLXTCR02926	Healthy donor (HD)	45	female	Model construction cohort	PBMC	HD_0	Lung TCR DB (https://www.lungtcr.com/); ‌GSA-Human(https://ngdc.cncb.ac.cn/gsa-human/browse/HRA007853)	14054460	100000
HPLXTCR02927	Healthy donor (HD)	32	female	Model construction cohort	PBMC	HD_0	Lung TCR DB (https://www.lungtcr.com/); ‌GSA-Human(https://ngdc.cncb.ac.cn/gsa-human/browse/HRA007853)	13375673	100000
HPLXTCR02928	Healthy donor (HD)	34	female	Model construction cohort	PBMC	HD_0	Lung TCR DB (https://www.lungtcr.com/); ‌GSA-Human(https://ngdc.cncb.ac.cn/gsa-human/browse/HRA007853)	13442988	100000
HPLXTCR02929	Healthy donor (HD)	30	female	Model construction cohort	PBMC	HD_0	Lung TCR DB (https://www.lungtcr.com/); ‌GSA-Human(https://ngdc.cncb.ac.cn/gsa-human/browse/HRA007853)	12737938	100000
HPLXTCR02930	Healthy donor (HD)	35	female	Model construction cohort	PBMC	HD_0	Lung TCR DB (https://www.lungtcr.com/); ‌GSA-Human(https://ngdc.cncb.ac.cn/gsa-human/browse/HRA007853)	15507762	100000
HPLXTCR02931	Healthy donor (HD)	34	male	Model construction cohort	PBMC	HD_0	Lung TCR DB (https://www.lungtcr.com/); ‌GSA-Human(https://ngdc.cncb.ac.cn/gsa-human/browse/HRA007853)	11235031	100000
HPLXTCR02932	Healthy donor (HD)	31	female	Model construction cohort	PBMC	HD_0	Lung TCR DB (https://www.lungtcr.com/); ‌GSA-Human(https://ngdc.cncb.ac.cn/gsa-human/browse/HRA007853)	12391001	100000
HPLXTCR02933	Healthy donor (HD)	31	female	Model construction cohort	PBMC	HD_0	Lung TCR DB (https://www.lungtcr.com/); ‌GSA-Human(https://ngdc.cncb.ac.cn/gsa-human/browse/HRA007853)	9191034	100000
HPLXTCR02934	Healthy donor (HD)	25	female	Model construction cohort	PBMC	HD_0	Lung TCR DB (https://www.lungtcr.com/); ‌GSA-Human(https://ngdc.cncb.ac.cn/gsa-human/browse/HRA007853)	12467697	100000
HPLXTCR02935	Healthy donor (HD)	37	female	Model construction cohort	PBMC	HD_0	Lung TCR DB (https://www.lungtcr.com/); ‌GSA-Human(https://ngdc.cncb.ac.cn/gsa-human/browse/HRA007853)	11686603	100000
HPLXTCR02936	Healthy donor (HD)	30	female	Internal validation cohort	PBMC	HD_1	Lung TCR DB (https://www.lungtcr.com/); ‌GSA-Human(https://ngdc.cncb.ac.cn/gsa-human/browse/HRA007853)	13056282	100000
HPLXTCR02937	Healthy donor (HD)	53	male	Model construction cohort	PBMC	HD_0	Lung TCR DB (https://www.lungtcr.com/); ‌GSA-Human(https://ngdc.cncb.ac.cn/gsa-human/browse/HRA007853)	15750383	100000
HPLXTCR02938	Healthy donor (HD)	47	female	Model construction cohort	PBMC	HD_0	Lung TCR DB (https://www.lungtcr.com/); ‌GSA-Human(https://ngdc.cncb.ac.cn/gsa-human/browse/HRA007853)	18004150	100000
HPLXTCR02939	Healthy donor (HD)	35	female	Model construction cohort	PBMC	HD_0	Lung TCR DB (https://www.lungtcr.com/); ‌GSA-Human(https://ngdc.cncb.ac.cn/gsa-human/browse/HRA007853)	12481374	100000
HPLXTCR02940	Healthy donor (HD)	46	male	Model construction cohort	PBMC	HD_0	Lung TCR DB (https://www.lungtcr.com/); ‌GSA-Human(https://ngdc.cncb.ac.cn/gsa-human/browse/HRA007853)	11038609	100000
HPLXTCR02941	Healthy donor (HD)	54	female	Model construction cohort	PBMC	HD_0	Lung TCR DB (https://www.lungtcr.com/); ‌GSA-Human(https://ngdc.cncb.ac.cn/gsa-human/browse/HRA007853)	17036778	100000
HPLXTCR02942	Healthy donor (HD)	45	male	Internal validation cohort	PBMC	HD_1	Lung TCR DB (https://www.lungtcr.com/); ‌GSA-Human(https://ngdc.cncb.ac.cn/gsa-human/browse/HRA007853)	9949760	100000
HPLXTCR02943	Healthy donor (HD)	52	female	Model construction cohort	PBMC	HD_0	Lung TCR DB (https://www.lungtcr.com/); ‌GSA-Human(https://ngdc.cncb.ac.cn/gsa-human/browse/HRA007853)	11320742	100000
HPLXTCR02944	Healthy donor (HD)	36	female	Model construction cohort	PBMC	HD_0	Lung TCR DB (https://www.lungtcr.com/); ‌GSA-Human(https://ngdc.cncb.ac.cn/gsa-human/browse/HRA007853)	12735631	100000
HPLXTCR02945	Healthy donor (HD)	53	female	Model construction cohort	PBMC	HD_0	Lung TCR DB (https://www.lungtcr.com/); ‌GSA-Human(https://ngdc.cncb.ac.cn/gsa-human/browse/HRA007853)	14507662	100000
HPLXTCR02946	Healthy donor (HD)	59	male	Internal validation cohort	PBMC	HD_1	Lung TCR DB (https://www.lungtcr.com/); ‌GSA-Human(https://ngdc.cncb.ac.cn/gsa-human/browse/HRA007853)	13943392	100000
HPLXTCR02947	Healthy donor (HD)	55	female	Internal validation cohort	PBMC	HD_1	Lung TCR DB (https://www.lungtcr.com/); ‌GSA-Human(https://ngdc.cncb.ac.cn/gsa-human/browse/HRA007853)	16237842	100000
HPLXTCR02948	Healthy donor (HD)	33	female	Model construction cohort	PBMC	HD_0	Lung TCR DB (https://www.lungtcr.com/); ‌GSA-Human(https://ngdc.cncb.ac.cn/gsa-human/browse/HRA007853)	13736090	100000
HPLXTCR02949	Healthy donor (HD)	50	female	Internal validation cohort	PBMC	HD_1	Lung TCR DB (https://www.lungtcr.com/); ‌GSA-Human(https://ngdc.cncb.ac.cn/gsa-human/browse/HRA007853)	15176353	100000
HPLXTCR02950	Healthy donor (HD)	32	female	Internal validation cohort	PBMC	HD_1	Lung TCR DB (https://www.lungtcr.com/); ‌GSA-Human(https://ngdc.cncb.ac.cn/gsa-human/browse/HRA007853)	12636801	100000
HPLXTCR02951	Healthy donor (HD)	32	female	Model construction cohort	PBMC	HD_0	Lung TCR DB (https://www.lungtcr.com/); ‌GSA-Human(https://ngdc.cncb.ac.cn/gsa-human/browse/HRA007853)	11824425	100000
HPLXTCR02952	Healthy donor (HD)	35	male	Model construction cohort	PBMC	HD_0	Lung TCR DB (https://www.lungtcr.com/); ‌GSA-Human(https://ngdc.cncb.ac.cn/gsa-human/browse/HRA007853)	14650994	100000
HPLXTCR02953	Healthy donor (HD)	33	female	Model construction cohort	PBMC	HD_0	Lung TCR DB (https://www.lungtcr.com/); ‌GSA-Human(https://ngdc.cncb.ac.cn/gsa-human/browse/HRA007853)	18221067	100000
HPLXTCR02954	Healthy donor (HD)	55	female	Model construction cohort	PBMC	HD_0	Lung TCR DB (https://www.lungtcr.com/); ‌GSA-Human(https://ngdc.cncb.ac.cn/gsa-human/browse/HRA007853)	16505878	100000
HPLXTCR02955	Healthy donor (HD)	43	female	Model construction cohort	PBMC	HD_0	Lung TCR DB (https://www.lungtcr.com/); ‌GSA-Human(https://ngdc.cncb.ac.cn/gsa-human/browse/HRA007853)	15998953	100000
HPLXTCR02956	Healthy donor (HD)	32	female	Model construction cohort	PBMC	HD_0	Lung TCR DB (https://www.lungtcr.com/); ‌GSA-Human(https://ngdc.cncb.ac.cn/gsa-human/browse/HRA007853)	13859362	100000
HPLXTCR02957	Healthy donor (HD)	36	female	Model construction cohort	PBMC	HD_0	Lung TCR DB (https://www.lungtcr.com/); ‌GSA-Human(https://ngdc.cncb.ac.cn/gsa-human/browse/HRA007853)	14770532	100000
HPLXTCR02958	Healthy donor (HD)	33	female	Model construction cohort	PBMC	HD_0	Lung TCR DB (https://www.lungtcr.com/); ‌GSA-Human(https://ngdc.cncb.ac.cn/gsa-human/browse/HRA007853)	13478345	100000
HPLXTCR02959	Healthy donor (HD)	39	female	Model construction cohort	PBMC	HD_0	Lung TCR DB (https://www.lungtcr.com/); ‌GSA-Human(https://ngdc.cncb.ac.cn/gsa-human/browse/HRA007853)	15919570	100000
HPLXTCR02960	Healthy donor (HD)	36	female	Model construction cohort	PBMC	HD_0	Lung TCR DB (https://www.lungtcr.com/); ‌GSA-Human(https://ngdc.cncb.ac.cn/gsa-human/browse/HRA007853)	11227716	100000
HPLXTCR02961	Healthy donor (HD)	49	female	Model construction cohort	PBMC	HD_0	Lung TCR DB (https://www.lungtcr.com/); ‌GSA-Human(https://ngdc.cncb.ac.cn/gsa-human/browse/HRA007853)	13257964	100000
HPLXTCR02962	Healthy donor (HD)	54	male	Model construction cohort	PBMC	HD_0	Lung TCR DB (https://www.lungtcr.com/); ‌GSA-Human(https://ngdc.cncb.ac.cn/gsa-human/browse/HRA007853)	13439250	100000
HPLXTCR02963	Healthy donor (HD)	49	male	Model construction cohort	PBMC	HD_0	Lung TCR DB (https://www.lungtcr.com/); ‌GSA-Human(https://ngdc.cncb.ac.cn/gsa-human/browse/HRA007853)	12060310	100000
HPLXTCR02964	Healthy donor (HD)	37	male	Model construction cohort	PBMC	HD_0	Lung TCR DB (https://www.lungtcr.com/); ‌GSA-Human(https://ngdc.cncb.ac.cn/gsa-human/browse/HRA007853)	12651482	100000
HPLXTCR02965	Healthy donor (HD)	37	female	Model construction cohort	PBMC	HD_0	Lung TCR DB (https://www.lungtcr.com/); ‌GSA-Human(https://ngdc.cncb.ac.cn/gsa-human/browse/HRA007853)	14198109	100000
HPLXTCR02966	Healthy donor (HD)	32	female	Internal validation cohort	PBMC	HD_1	Lung TCR DB (https://www.lungtcr.com/); ‌GSA-Human(https://ngdc.cncb.ac.cn/gsa-human/browse/HRA007853)	13721714	100000
HPLXTCR02967	Healthy donor (HD)	36	female	Model construction cohort	PBMC	HD_0	Lung TCR DB (https://www.lungtcr.com/); ‌GSA-Human(https://ngdc.cncb.ac.cn/gsa-human/browse/HRA007853)	13863274	100000
HPLXTCR02968	Healthy donor (HD)	46	female	Internal validation cohort	PBMC	HD_1	Lung TCR DB (https://www.lungtcr.com/); ‌GSA-Human(https://ngdc.cncb.ac.cn/gsa-human/browse/HRA007853)	11609708	100000
HPLXTCR02969	Healthy donor (HD)	38	female	Model construction cohort	PBMC	HD_0	Lung TCR DB (https://www.lungtcr.com/); ‌GSA-Human(https://ngdc.cncb.ac.cn/gsa-human/browse/HRA007853)	13619044	100000
HPLXTCR02970	Healthy donor (HD)	28	female	Model construction cohort	PBMC	HD_0	Lung TCR DB (https://www.lungtcr.com/); ‌GSA-Human(https://ngdc.cncb.ac.cn/gsa-human/browse/HRA007853)	10131396	100000
HPLXTCR02971	Healthy donor (HD)	54	male	Model construction cohort	PBMC	HD_0	Lung TCR DB (https://www.lungtcr.com/); ‌GSA-Human(https://ngdc.cncb.ac.cn/gsa-human/browse/HRA007853)	9771861	100000
HPLXTCR02972	Healthy donor (HD)	32	female	Model construction cohort	PBMC	HD_0	Lung TCR DB (https://www.lungtcr.com/); ‌GSA-Human(https://ngdc.cncb.ac.cn/gsa-human/browse/HRA007853)	7899082	100000
HPLXTCR02973	Healthy donor (HD)	56	male	Model construction cohort	PBMC	HD_0	Lung TCR DB (https://www.lungtcr.com/); ‌GSA-Human(https://ngdc.cncb.ac.cn/gsa-human/browse/HRA007853)	11681265	100000
HPLXTCR02974	Healthy donor (HD)	29	male	Internal validation cohort	PBMC	HD_1	Lung TCR DB (https://www.lungtcr.com/); ‌GSA-Human(https://ngdc.cncb.ac.cn/gsa-human/browse/HRA007853)	10375546	100000
HPLXTCR02975	Healthy donor (HD)	60	female	Model construction cohort	PBMC	HD_0	Lung TCR DB (https://www.lungtcr.com/); ‌GSA-Human(https://ngdc.cncb.ac.cn/gsa-human/browse/HRA007853)	10033323	100000
HPLXTCR02976	Healthy donor (HD)	55	male	Model construction cohort	PBMC	HD_0	Lung TCR DB (https://www.lungtcr.com/); ‌GSA-Human(https://ngdc.cncb.ac.cn/gsa-human/browse/HRA007853)	10064214	100000
HPLXTCR03073	Healthy donor (HD)	56	male	Internal validation cohort	PBMC	HD_1	Lung TCR DB (https://www.lungtcr.com/); ‌GSA-Human(https://ngdc.cncb.ac.cn/gsa-human/browse/HRA007853)	12916256	100000
HPLXTCR03074	Healthy donor (HD)	51	male	Model construction cohort	PBMC	HD_0	Lung TCR DB (https://www.lungtcr.com/); ‌GSA-Human(https://ngdc.cncb.ac.cn/gsa-human/browse/HRA007853)	11353109	100000
HPLXTCR03075	Healthy donor (HD)	36	female	Model construction cohort	PBMC	HD_0	Lung TCR DB (https://www.lungtcr.com/); ‌GSA-Human(https://ngdc.cncb.ac.cn/gsa-human/browse/HRA007853)	10187456	100000
HPLXTCR03076	Healthy donor (HD)	55	male	Model construction cohort	PBMC	HD_0	Lung TCR DB (https://www.lungtcr.com/); ‌GSA-Human(https://ngdc.cncb.ac.cn/gsa-human/browse/HRA007853)	13352265	100000
HPLXTCR03077	Healthy donor (HD)	26	female	Model construction cohort	PBMC	HD_0	Lung TCR DB (https://www.lungtcr.com/); ‌GSA-Human(https://ngdc.cncb.ac.cn/gsa-human/browse/HRA007853)	11126839	100000
HPLXTCR03078	Healthy donor (HD)	38	male	Model construction cohort	PBMC	HD_0	Lung TCR DB (https://www.lungtcr.com/); ‌GSA-Human(https://ngdc.cncb.ac.cn/gsa-human/browse/HRA007853)	10735226	100000
HPLXTCR03079	Healthy donor (HD)	33	male	Model construction cohort	PBMC	HD_0	Lung TCR DB (https://www.lungtcr.com/); ‌GSA-Human(https://ngdc.cncb.ac.cn/gsa-human/browse/HRA007853)	10427016	100000
HPLXTCR03080	Healthy donor (HD)	41	female	Model construction cohort	PBMC	HD_0	Lung TCR DB (https://www.lungtcr.com/); ‌GSA-Human(https://ngdc.cncb.ac.cn/gsa-human/browse/HRA007853)	7272277	100000
HPLXTCR03081	Healthy donor (HD)	54	male	Model construction cohort	PBMC	HD_0	Lung TCR DB (https://www.lungtcr.com/); ‌GSA-Human(https://ngdc.cncb.ac.cn/gsa-human/browse/HRA007853)	12699545	100000
HPLXTCR03082	Healthy donor (HD)	25	female	Model construction cohort	PBMC	HD_0	Lung TCR DB (https://www.lungtcr.com/); ‌GSA-Human(https://ngdc.cncb.ac.cn/gsa-human/browse/HRA007853)	11980753	100000
HPLXTCR03083	Healthy donor (HD)	45	female	Model construction cohort	PBMC	HD_0	Lung TCR DB (https://www.lungtcr.com/); ‌GSA-Human(https://ngdc.cncb.ac.cn/gsa-human/browse/HRA007853)	10648723	100000
HPLXTCR03084	Healthy donor (HD)	58	male	Model construction cohort	PBMC	HD_0	Lung TCR DB (https://www.lungtcr.com/); ‌GSA-Human(https://ngdc.cncb.ac.cn/gsa-human/browse/HRA007853)	10297362	100000
HPLXTCR03085	Healthy donor (HD)	52	male	Model construction cohort	PBMC	HD_0	Lung TCR DB (https://www.lungtcr.com/); ‌GSA-Human(https://ngdc.cncb.ac.cn/gsa-human/browse/HRA007853)	11145033	100000
HPLXTCR03086	Healthy donor (HD)	30	male	Model construction cohort	PBMC	HD_0	Lung TCR DB (https://www.lungtcr.com/); ‌GSA-Human(https://ngdc.cncb.ac.cn/gsa-human/browse/HRA007853)	10422664	100000
HPLXTCR03087	Healthy donor (HD)	42	male	Model construction cohort	PBMC	HD_0	Lung TCR DB (https://www.lungtcr.com/); ‌GSA-Human(https://ngdc.cncb.ac.cn/gsa-human/browse/HRA007853)	10354310	100000
HPLXTCR03088	Healthy donor (HD)	32	female	Model construction cohort	PBMC	HD_0	Lung TCR DB (https://www.lungtcr.com/); ‌GSA-Human(https://ngdc.cncb.ac.cn/gsa-human/browse/HRA007853)	10069047	100000
HPLXTCR03089	Healthy donor (HD)	24	male	Internal validation cohort	PBMC	HD_1	Lung TCR DB (https://www.lungtcr.com/); ‌GSA-Human(https://ngdc.cncb.ac.cn/gsa-human/browse/HRA007853)	11446267	100000
HPLXTCR03090	Healthy donor (HD)	48	male	Model construction cohort	PBMC	HD_0	Lung TCR DB (https://www.lungtcr.com/); ‌GSA-Human(https://ngdc.cncb.ac.cn/gsa-human/browse/HRA007853)	10794402	100000
HPLXTCR03091	Healthy donor (HD)	37	female	Model construction cohort	PBMC	HD_0	Lung TCR DB (https://www.lungtcr.com/); ‌GSA-Human(https://ngdc.cncb.ac.cn/gsa-human/browse/HRA007853)	11297896	100000
HPLXTCR03092	Healthy donor (HD)	33	male	Model construction cohort	PBMC	HD_0	Lung TCR DB (https://www.lungtcr.com/); ‌GSA-Human(https://ngdc.cncb.ac.cn/gsa-human/browse/HRA007853)	13284344	100000
HPLXTCR03093	Healthy donor (HD)	32	male	Internal validation cohort	PBMC	HD_1	Lung TCR DB (https://www.lungtcr.com/); ‌GSA-Human(https://ngdc.cncb.ac.cn/gsa-human/browse/HRA007853)	10528730	100000
HPLXTCR03094	Healthy donor (HD)	30	male	Model construction cohort	PBMC	HD_0	Lung TCR DB (https://www.lungtcr.com/); ‌GSA-Human(https://ngdc.cncb.ac.cn/gsa-human/browse/HRA007853)	10654401	100000
HPLXTCR03095	Healthy donor (HD)	40	male	Model construction cohort	PBMC	HD_0	Lung TCR DB (https://www.lungtcr.com/); ‌GSA-Human(https://ngdc.cncb.ac.cn/gsa-human/browse/HRA007853)	11403873	100000
HPLXTCR03096	Healthy donor (HD)	51	male	Model construction cohort	PBMC	HD_0	Lung TCR DB (https://www.lungtcr.com/); ‌GSA-Human(https://ngdc.cncb.ac.cn/gsa-human/browse/HRA007853)	11086022	100000
HPLXTCR03097	Healthy donor (HD)	60	male	Model construction cohort	PBMC	HD_0	Lung TCR DB (https://www.lungtcr.com/); ‌GSA-Human(https://ngdc.cncb.ac.cn/gsa-human/browse/HRA007853)	12471464	100000
HPLXTCR03098	Healthy donor (HD)	55	male	Model construction cohort	PBMC	HD_0	Lung TCR DB (https://www.lungtcr.com/); ‌GSA-Human(https://ngdc.cncb.ac.cn/gsa-human/browse/HRA007853)	14190414	100000
HPLXTCR03099	Healthy donor (HD)	50	male	Model construction cohort	PBMC	HD_0	Lung TCR DB (https://www.lungtcr.com/); ‌GSA-Human(https://ngdc.cncb.ac.cn/gsa-human/browse/HRA007853)	12372343	100000
HPLXTCR03100	Healthy donor (HD)	44	male	Model construction cohort	PBMC	HD_0	Lung TCR DB (https://www.lungtcr.com/); ‌GSA-Human(https://ngdc.cncb.ac.cn/gsa-human/browse/HRA007853)	12732817	100000
HPLXTCR03101	Healthy donor (HD)	42	male	Model construction cohort	PBMC	HD_0	Lung TCR DB (https://www.lungtcr.com/); ‌GSA-Human(https://ngdc.cncb.ac.cn/gsa-human/browse/HRA007853)	11718911	100000
HPLXTCR03102	Healthy donor (HD)	33	male	Model construction cohort	PBMC	HD_0	Lung TCR DB (https://www.lungtcr.com/); ‌GSA-Human(https://ngdc.cncb.ac.cn/gsa-human/browse/HRA007853)	10360182	100000
HPLXTCR03103	Healthy donor (HD)	32	male	Model construction cohort	PBMC	HD_0	Lung TCR DB (https://www.lungtcr.com/); ‌GSA-Human(https://ngdc.cncb.ac.cn/gsa-human/browse/HRA007853)	11338985	100000
HPLXTCR03104	Healthy donor (HD)	59	male	Model construction cohort	PBMC	HD_0	Lung TCR DB (https://www.lungtcr.com/); ‌GSA-Human(https://ngdc.cncb.ac.cn/gsa-human/browse/HRA007853)	11765075	100000
HPLXTCR03105	Healthy donor (HD)	49	male	Model construction cohort	PBMC	HD_0	Lung TCR DB (https://www.lungtcr.com/); ‌GSA-Human(https://ngdc.cncb.ac.cn/gsa-human/browse/HRA007853)	13114428	100000
HPLXTCR03106	Healthy donor (HD)	35	female	Internal validation cohort	PBMC	HD_1	Lung TCR DB (https://www.lungtcr.com/); ‌GSA-Human(https://ngdc.cncb.ac.cn/gsa-human/browse/HRA007853)	12053025	100000
HPLXTCR03107	Healthy donor (HD)	35	male	Internal validation cohort	PBMC	HD_1	Lung TCR DB (https://www.lungtcr.com/); ‌GSA-Human(https://ngdc.cncb.ac.cn/gsa-human/browse/HRA007853)	12167943	100000
HPLXTCR03108	Healthy donor (HD)	51	male	Internal validation cohort	PBMC	HD_1	Lung TCR DB (https://www.lungtcr.com/); ‌GSA-Human(https://ngdc.cncb.ac.cn/gsa-human/browse/HRA007853)	14427685	100000
HPLXTCR03109	Healthy donor (HD)	47	male	Internal validation cohort	PBMC	HD_1	Lung TCR DB (https://www.lungtcr.com/); ‌GSA-Human(https://ngdc.cncb.ac.cn/gsa-human/browse/HRA007853)	10689054	100000
HPLXTCR03110	Healthy donor (HD)	58	male	Model construction cohort	PBMC	HD_0	Lung TCR DB (https://www.lungtcr.com/); ‌GSA-Human(https://ngdc.cncb.ac.cn/gsa-human/browse/HRA007853)	9374010	100000
HPLXTCR03111	Healthy donor (HD)	57	male	Model construction cohort	PBMC	HD_0	Lung TCR DB (https://www.lungtcr.com/); ‌GSA-Human(https://ngdc.cncb.ac.cn/gsa-human/browse/HRA007853)	10060076	100000
HPLXTCR03112	Healthy donor (HD)	28	female	Internal validation cohort	PBMC	HD_1	Lung TCR DB (https://www.lungtcr.com/); ‌GSA-Human(https://ngdc.cncb.ac.cn/gsa-human/browse/HRA007853)	11018233	100000
HPLXTCR03113	Healthy donor (HD)	37	male	Model construction cohort	PBMC	HD_0	Lung TCR DB (https://www.lungtcr.com/); ‌GSA-Human(https://ngdc.cncb.ac.cn/gsa-human/browse/HRA007853)	15007115	100000
HPLXTCR03114	Healthy donor (HD)	36	female	Model construction cohort	PBMC	HD_0	Lung TCR DB (https://www.lungtcr.com/); ‌GSA-Human(https://ngdc.cncb.ac.cn/gsa-human/browse/HRA007853)	11725392	100000
HPLXTCR03115	Healthy donor (HD)	49	male	Internal validation cohort	PBMC	HD_1	Lung TCR DB (https://www.lungtcr.com/); ‌GSA-Human(https://ngdc.cncb.ac.cn/gsa-human/browse/HRA007853)	12255717	100000
HPLXTCR03116	Healthy donor (HD)	40	female	Model construction cohort	PBMC	HD_0	Lung TCR DB (https://www.lungtcr.com/); ‌GSA-Human(https://ngdc.cncb.ac.cn/gsa-human/browse/HRA007853)	10923332	100000
HPLXTCR03117	Healthy donor (HD)	47	male	Model construction cohort	PBMC	HD_0	Lung TCR DB (https://www.lungtcr.com/); ‌GSA-Human(https://ngdc.cncb.ac.cn/gsa-human/browse/HRA007853)	10906562	100000
HPLXTCR03118	Healthy donor (HD)	24	female	Model construction cohort	PBMC	HD_0	Lung TCR DB (https://www.lungtcr.com/); ‌GSA-Human(https://ngdc.cncb.ac.cn/gsa-human/browse/HRA007853)	10954010	100000
HPLXTCR03119	Healthy donor (HD)	27	female	Internal validation cohort	PBMC	HD_1	Lung TCR DB (https://www.lungtcr.com/); ‌GSA-Human(https://ngdc.cncb.ac.cn/gsa-human/browse/HRA007853)	10532521	100000
HPLXTCR03120	Healthy donor (HD)	55	female	Model construction cohort	PBMC	HD_0	Lung TCR DB (https://www.lungtcr.com/); ‌GSA-Human(https://ngdc.cncb.ac.cn/gsa-human/browse/HRA007853)	9213456	100000
HPLXTCR03121	Healthy donor (HD)	NA		Model construction cohort	PBMC	HD_0	Lung TCR DB (https://www.lungtcr.com/); ‌GSA-Human(https://ngdc.cncb.ac.cn/gsa-human/browse/HRA007853)	9877772	100000
HPLXTCR03122	Healthy donor (HD)	59	male	Internal validation cohort	PBMC	HD_1	Lung TCR DB (https://www.lungtcr.com/); ‌GSA-Human(https://ngdc.cncb.ac.cn/gsa-human/browse/HRA007853)	10142077	100000
HPLXTCR03123	Healthy donor (HD)	27	female	Internal validation cohort	PBMC	HD_1	Lung TCR DB (https://www.lungtcr.com/); ‌GSA-Human(https://ngdc.cncb.ac.cn/gsa-human/browse/HRA007853)	9436318	100000
HPLXTCR03124	Healthy donor (HD)	40	female	Model construction cohort	PBMC	HD_0	Lung TCR DB (https://www.lungtcr.com/); ‌GSA-Human(https://ngdc.cncb.ac.cn/gsa-human/browse/HRA007853)	8417140	100000
HPLXTCR03125	Healthy donor (HD)	34	female	Model construction cohort	PBMC	HD_0	Lung TCR DB (https://www.lungtcr.com/); ‌GSA-Human(https://ngdc.cncb.ac.cn/gsa-human/browse/HRA007853)	8630535	100000
HPLXTCR03126	Healthy donor (HD)	56	female	Model construction cohort	PBMC	HD_0	Lung TCR DB (https://www.lungtcr.com/); ‌GSA-Human(https://ngdc.cncb.ac.cn/gsa-human/browse/HRA007853)	8939421	100000
HPLXTCR03127	Healthy donor (HD)	58	male	Model construction cohort	PBMC	HD_0	Lung TCR DB (https://www.lungtcr.com/); ‌GSA-Human(https://ngdc.cncb.ac.cn/gsa-human/browse/HRA007853)	10170518	100000
HPLXTCR03128	Healthy donor (HD)	50	female	Model construction cohort	PBMC	HD_0	Lung TCR DB (https://www.lungtcr.com/); ‌GSA-Human(https://ngdc.cncb.ac.cn/gsa-human/browse/HRA007853)	5964554	100000
HPLXTCR03129	Healthy donor (HD)	10	male	Model construction cohort	PBMC	HD_0	Lung TCR DB (https://www.lungtcr.com/); ‌GSA-Human(https://ngdc.cncb.ac.cn/gsa-human/browse/HRA007853)	9782289	100000
HPLXTCR03130	Healthy donor (HD)	46	female	Model construction cohort	PBMC	HD_0	Lung TCR DB (https://www.lungtcr.com/); ‌GSA-Human(https://ngdc.cncb.ac.cn/gsa-human/browse/HRA007853)	15371102	100000
HPLXTCR03131	Healthy donor (HD)	35	female	Model construction cohort	PBMC	HD_0	Lung TCR DB (https://www.lungtcr.com/); ‌GSA-Human(https://ngdc.cncb.ac.cn/gsa-human/browse/HRA007853)	11639843	100000
HPLXTCR03132	Healthy donor (HD)	31	male	Internal validation cohort	PBMC	HD_1	Lung TCR DB (https://www.lungtcr.com/); ‌GSA-Human(https://ngdc.cncb.ac.cn/gsa-human/browse/HRA007853)	13361805	100000
HPLXTCR03133	Healthy donor (HD)	51	male	Model construction cohort	PBMC	HD_0	Lung TCR DB (https://www.lungtcr.com/); ‌GSA-Human(https://ngdc.cncb.ac.cn/gsa-human/browse/HRA007853)	12328060	100000
HPLXTCR03134	Healthy donor (HD)	60	male	Internal validation cohort	PBMC	HD_1	Lung TCR DB (https://www.lungtcr.com/); ‌GSA-Human(https://ngdc.cncb.ac.cn/gsa-human/browse/HRA007853)	13314128	100000
HPLXTCR03135	Healthy donor (HD)	33	male	Model construction cohort	PBMC	HD_0	Lung TCR DB (https://www.lungtcr.com/); ‌GSA-Human(https://ngdc.cncb.ac.cn/gsa-human/browse/HRA007853)	14191245	100000
HPLXTCR03136	Healthy donor (HD)	57	male	Internal validation cohort	PBMC	HD_1	Lung TCR DB (https://www.lungtcr.com/); ‌GSA-Human(https://ngdc.cncb.ac.cn/gsa-human/browse/HRA007853)	6451758	100000
HPLXTCR03137	Healthy donor (HD)	58	male	Model construction cohort	PBMC	HD_0	Lung TCR DB (https://www.lungtcr.com/); ‌GSA-Human(https://ngdc.cncb.ac.cn/gsa-human/browse/HRA007853)	12441104	100000
HPLXTCR03138	Healthy donor (HD)	39	male	Model construction cohort	PBMC	HD_0	Lung TCR DB (https://www.lungtcr.com/); ‌GSA-Human(https://ngdc.cncb.ac.cn/gsa-human/browse/HRA007853)	13413621	100000
HPLXTCR03139	Healthy donor (HD)	61	male	Model construction cohort	PBMC	HD_0	Lung TCR DB (https://www.lungtcr.com/); ‌GSA-Human(https://ngdc.cncb.ac.cn/gsa-human/browse/HRA007853)	11997442	100000
HPLXTCR03140	Healthy donor (HD)	49	male	Model construction cohort	PBMC	HD_0	Lung TCR DB (https://www.lungtcr.com/); ‌GSA-Human(https://ngdc.cncb.ac.cn/gsa-human/browse/HRA007853)	14110727	100000
HPLXTCR03141	Healthy donor (HD)	31	female	Model construction cohort	PBMC	HD_0	Lung TCR DB (https://www.lungtcr.com/); ‌GSA-Human(https://ngdc.cncb.ac.cn/gsa-human/browse/HRA007853)	12757850	100000
HPLXTCR03142	Healthy donor (HD)	22	female	Model construction cohort	PBMC	HD_0	Lung TCR DB (https://www.lungtcr.com/); ‌GSA-Human(https://ngdc.cncb.ac.cn/gsa-human/browse/HRA007853)	13785069	100000
HPLXTCR03143	Healthy donor (HD)	44	male	Model construction cohort	PBMC	HD_0	Lung TCR DB (https://www.lungtcr.com/); ‌GSA-Human(https://ngdc.cncb.ac.cn/gsa-human/browse/HRA007853)	14188495	100000
HPLXTCR03144	Healthy donor (HD)	34	male	Internal validation cohort	PBMC	HD_1	Lung TCR DB (https://www.lungtcr.com/); ‌GSA-Human(https://ngdc.cncb.ac.cn/gsa-human/browse/HRA007853)	12922526	100000
HPLXTCR03145	Healthy donor (HD)	49	female	Model construction cohort	PBMC	HD_0	Lung TCR DB (https://www.lungtcr.com/); ‌GSA-Human(https://ngdc.cncb.ac.cn/gsa-human/browse/HRA007853)	15092249	100000
HPLXTCR03146	Healthy donor (HD)	41	female	Model construction cohort	PBMC	HD_0	Lung TCR DB (https://www.lungtcr.com/); ‌GSA-Human(https://ngdc.cncb.ac.cn/gsa-human/browse/HRA007853)	14699246	100000
HPLXTCR03147	Healthy donor (HD)	50	male	Model construction cohort	PBMC	HD_0	Lung TCR DB (https://www.lungtcr.com/); ‌GSA-Human(https://ngdc.cncb.ac.cn/gsa-human/browse/HRA007853)	13468431	100000
HPLXTCR03148	Healthy donor (HD)	58	male	Model construction cohort	PBMC	HD_0	Lung TCR DB (https://www.lungtcr.com/); ‌GSA-Human(https://ngdc.cncb.ac.cn/gsa-human/browse/HRA007853)	17544503	100000
HPLXTCR03149	Healthy donor (HD)	35	male	Model construction cohort	PBMC	HD_0	Lung TCR DB (https://www.lungtcr.com/); ‌GSA-Human(https://ngdc.cncb.ac.cn/gsa-human/browse/HRA007853)	18762556	100000
HPLXTCR03150	Healthy donor (HD)	59	male	Model construction cohort	PBMC	HD_0	Lung TCR DB (https://www.lungtcr.com/); ‌GSA-Human(https://ngdc.cncb.ac.cn/gsa-human/browse/HRA007853)	12844766	100000
HPLXTCR03151	Healthy donor (HD)	54	female	Model construction cohort	PBMC	HD_0	Lung TCR DB (https://www.lungtcr.com/); ‌GSA-Human(https://ngdc.cncb.ac.cn/gsa-human/browse/HRA007853)	14595263	100000
HPLXTCR03152	Healthy donor (HD)	55	male	Model construction cohort	PBMC	HD_0	Lung TCR DB (https://www.lungtcr.com/); ‌GSA-Human(https://ngdc.cncb.ac.cn/gsa-human/browse/HRA007853)	18141931	100000
HPLXTCR03153	Healthy donor (HD)	38	male	Model construction cohort	PBMC	HD_0	Lung TCR DB (https://www.lungtcr.com/); ‌GSA-Human(https://ngdc.cncb.ac.cn/gsa-human/browse/HRA007853)	13092408	100000
HPLXTCR03154	Healthy donor (HD)	49	male	Model construction cohort	PBMC	HD_0	Lung TCR DB (https://www.lungtcr.com/); ‌GSA-Human(https://ngdc.cncb.ac.cn/gsa-human/browse/HRA007853)	16572740	100000
HPLXTCR03155	Healthy donor (HD)	57	male	Internal validation cohort	PBMC	HD_1	Lung TCR DB (https://www.lungtcr.com/); ‌GSA-Human(https://ngdc.cncb.ac.cn/gsa-human/browse/HRA007853)	15989543	100000
HPLXTCR03156	Healthy donor (HD)	32	female	Model construction cohort	PBMC	HD_0	Lung TCR DB (https://www.lungtcr.com/); ‌GSA-Human(https://ngdc.cncb.ac.cn/gsa-human/browse/HRA007853)	19288144	100000
HPLXTCR03157	Healthy donor (HD)	39	male	Model construction cohort	PBMC	HD_0	Lung TCR DB (https://www.lungtcr.com/); ‌GSA-Human(https://ngdc.cncb.ac.cn/gsa-human/browse/HRA007853)	16492613	100000
HPLXTCR03158	Healthy donor (HD)	48	male	Internal validation cohort	PBMC	HD_1	Lung TCR DB (https://www.lungtcr.com/); ‌GSA-Human(https://ngdc.cncb.ac.cn/gsa-human/browse/HRA007853)	15121933	100000
HPLXTCR03159	Healthy donor (HD)	39	male	Model construction cohort	PBMC	HD_0	Lung TCR DB (https://www.lungtcr.com/); ‌GSA-Human(https://ngdc.cncb.ac.cn/gsa-human/browse/HRA007853)	8740485	100000
HPLXTCR03160	Healthy donor (HD)	59	male	Internal validation cohort	PBMC	HD_1	Lung TCR DB (https://www.lungtcr.com/); ‌GSA-Human(https://ngdc.cncb.ac.cn/gsa-human/browse/HRA007853)	9364811	100000
HPLXTCR03162	Healthy donor (HD)	33	female	Model construction cohort	PBMC	HD_0	Lung TCR DB (https://www.lungtcr.com/); ‌GSA-Human(https://ngdc.cncb.ac.cn/gsa-human/browse/HRA007853)	10289569	100000
HPLXTCR03163	Healthy donor (HD)	50	male	Model construction cohort	PBMC	HD_0	Lung TCR DB (https://www.lungtcr.com/); ‌GSA-Human(https://ngdc.cncb.ac.cn/gsa-human/browse/HRA007853)	10122181	100000
HPLXTCR03164	Healthy donor (HD)	27	female	Model construction cohort	PBMC	HD_0	Lung TCR DB (https://www.lungtcr.com/); ‌GSA-Human(https://ngdc.cncb.ac.cn/gsa-human/browse/HRA007853)	8967171	100000
HPLXTCR03165	Healthy donor (HD)	28	male	Model construction cohort	PBMC	HD_0	Lung TCR DB (https://www.lungtcr.com/); ‌GSA-Human(https://ngdc.cncb.ac.cn/gsa-human/browse/HRA007853)	8817418	100000
HPLXTCR03166	Healthy donor (HD)	60	male	Model construction cohort	PBMC	HD_0	Lung TCR DB (https://www.lungtcr.com/); ‌GSA-Human(https://ngdc.cncb.ac.cn/gsa-human/browse/HRA007853)	7942261	100000
HPLXTCR03167	Healthy donor (HD)	51	male	Model construction cohort	PBMC	HD_0	Lung TCR DB (https://www.lungtcr.com/); ‌GSA-Human(https://ngdc.cncb.ac.cn/gsa-human/browse/HRA007853)	9036199	100000
HPLXTCR03168	Healthy donor (HD)	39	female	Model construction cohort	PBMC	HD_0	Lung TCR DB (https://www.lungtcr.com/); ‌GSA-Human(https://ngdc.cncb.ac.cn/gsa-human/browse/HRA007853)	9576198	100000
HPLXTCR03169	Healthy donor (HD)	36	female	Internal validation cohort	PBMC	HD_1	Lung TCR DB (https://www.lungtcr.com/); ‌GSA-Human(https://ngdc.cncb.ac.cn/gsa-human/browse/HRA007853)	10748317	100000
HPLXTCR03170	Healthy donor (HD)	26	female	Model construction cohort	PBMC	HD_0	Lung TCR DB (https://www.lungtcr.com/); ‌GSA-Human(https://ngdc.cncb.ac.cn/gsa-human/browse/HRA007853)	9817633	100000
HPLXTCR03171	Healthy donor (HD)	25	female	Model construction cohort	PBMC	HD_0	Lung TCR DB (https://www.lungtcr.com/); ‌GSA-Human(https://ngdc.cncb.ac.cn/gsa-human/browse/HRA007853)	9276492	100000
HPLXTCR03172	Healthy donor (HD)	30	female	Model construction cohort	PBMC	HD_0	Lung TCR DB (https://www.lungtcr.com/); ‌GSA-Human(https://ngdc.cncb.ac.cn/gsa-human/browse/HRA007853)	12573437	100000
HPLXTCR03173	Healthy donor (HD)	26	female	Model construction cohort	PBMC	HD_0	Lung TCR DB (https://www.lungtcr.com/); ‌GSA-Human(https://ngdc.cncb.ac.cn/gsa-human/browse/HRA007853)	10273829	100000
HPLXTCR03174	Healthy donor (HD)	35	male	Model construction cohort	PBMC	HD_0	Lung TCR DB (https://www.lungtcr.com/); ‌GSA-Human(https://ngdc.cncb.ac.cn/gsa-human/browse/HRA007853)	9003475	100000
HPLXTCR03175	Healthy donor (HD)	47	male	Model construction cohort	PBMC	HD_0	Lung TCR DB (https://www.lungtcr.com/); ‌GSA-Human(https://ngdc.cncb.ac.cn/gsa-human/browse/HRA007853)	8906045	100000
HPLXTCR03176	Healthy donor (HD)	40	male	Model construction cohort	PBMC	HD_0	Lung TCR DB (https://www.lungtcr.com/); ‌GSA-Human(https://ngdc.cncb.ac.cn/gsa-human/browse/HRA007853)	13933724	100000
HPLXTCR03177	Healthy donor (HD)	39	male	Model construction cohort	PBMC	HD_0	Lung TCR DB (https://www.lungtcr.com/); ‌GSA-Human(https://ngdc.cncb.ac.cn/gsa-human/browse/HRA007853)	9404688	100000
HPLXTCR03178	Healthy donor (HD)	34	female	Model construction cohort	PBMC	HD_0	Lung TCR DB (https://www.lungtcr.com/); ‌GSA-Human(https://ngdc.cncb.ac.cn/gsa-human/browse/HRA007853)	8220576	100000
HPLXTCR03179	Healthy donor (HD)	25	female	Model construction cohort	PBMC	HD_0	Lung TCR DB (https://www.lungtcr.com/); ‌GSA-Human(https://ngdc.cncb.ac.cn/gsa-human/browse/HRA007853)	13009271	100000
HPLXTCR03180	Healthy donor (HD)	27	female	Internal validation cohort	PBMC	HD_1	Lung TCR DB (https://www.lungtcr.com/); ‌GSA-Human(https://ngdc.cncb.ac.cn/gsa-human/browse/HRA007853)	7077464	100000
HPLXTCR03181	Healthy donor (HD)	23	female	Model construction cohort	PBMC	HD_0	Lung TCR DB (https://www.lungtcr.com/); ‌GSA-Human(https://ngdc.cncb.ac.cn/gsa-human/browse/HRA007853)	12085522	100000
HPLXTCR03182	Healthy donor (HD)	32	female	Model construction cohort	PBMC	HD_0	Lung TCR DB (https://www.lungtcr.com/); ‌GSA-Human(https://ngdc.cncb.ac.cn/gsa-human/browse/HRA007853)	13151305	100000
HPLXTCR03183	Healthy donor (HD)	46	male	Internal validation cohort	PBMC	HD_1	Lung TCR DB (https://www.lungtcr.com/); ‌GSA-Human(https://ngdc.cncb.ac.cn/gsa-human/browse/HRA007853)	10443571	100000
HPLXTCR03184	Healthy donor (HD)	50	male	Model construction cohort	PBMC	HD_0	Lung TCR DB (https://www.lungtcr.com/); ‌GSA-Human(https://ngdc.cncb.ac.cn/gsa-human/browse/HRA007853)	12333904	100000
HPLXTCR03185	Healthy donor (HD)	40	male	Model construction cohort	PBMC	HD_0	Lung TCR DB (https://www.lungtcr.com/); ‌GSA-Human(https://ngdc.cncb.ac.cn/gsa-human/browse/HRA007853)	11316406	100000
HPLXTCR03186	Healthy donor (HD)	34	female	Model construction cohort	PBMC	HD_0	Lung TCR DB (https://www.lungtcr.com/); ‌GSA-Human(https://ngdc.cncb.ac.cn/gsa-human/browse/HRA007853)	8441796	100000
HPLXTCR03187	Healthy donor (HD)	36	female	Model construction cohort	PBMC	HD_0	Lung TCR DB (https://www.lungtcr.com/); ‌GSA-Human(https://ngdc.cncb.ac.cn/gsa-human/browse/HRA007853)	9194833	100000
HPLXTCR03188	Healthy donor (HD)	52	male	Model construction cohort	PBMC	HD_0	Lung TCR DB (https://www.lungtcr.com/); ‌GSA-Human(https://ngdc.cncb.ac.cn/gsa-human/browse/HRA007853)	10201704	100000
HPLXTCR03189	Healthy donor (HD)	35	female	Internal validation cohort	PBMC	HD_1	Lung TCR DB (https://www.lungtcr.com/); ‌GSA-Human(https://ngdc.cncb.ac.cn/gsa-human/browse/HRA007853)	11000752	100000
HPLXTCR03190	Healthy donor (HD)	25	female	Model construction cohort	PBMC	HD_0	Lung TCR DB (https://www.lungtcr.com/); ‌GSA-Human(https://ngdc.cncb.ac.cn/gsa-human/browse/HRA007853)	8553094	100000
HPLXTCR03191	Healthy donor (HD)	33	female	Model construction cohort	PBMC	HD_0	Lung TCR DB (https://www.lungtcr.com/); ‌GSA-Human(https://ngdc.cncb.ac.cn/gsa-human/browse/HRA007853)	9068957	100000
HPLXTCR03192	Healthy donor (HD)	38	male	Model construction cohort	PBMC	HD_0	Lung TCR DB (https://www.lungtcr.com/); ‌GSA-Human(https://ngdc.cncb.ac.cn/gsa-human/browse/HRA007853)	11600332	100000
HPLXTCR03193	Healthy donor (HD)	25	female	Model construction cohort	PBMC	HD_0	Lung TCR DB (https://www.lungtcr.com/); ‌GSA-Human(https://ngdc.cncb.ac.cn/gsa-human/browse/HRA007853)	12120472	100000
HPLXTCR03194	Healthy donor (HD)	26	female	Model construction cohort	PBMC	HD_0	Lung TCR DB (https://www.lungtcr.com/); ‌GSA-Human(https://ngdc.cncb.ac.cn/gsa-human/browse/HRA007853)	16503469	100000
HPLXTCR03195	Healthy donor (HD)	42	female	Model construction cohort	PBMC	HD_0	Lung TCR DB (https://www.lungtcr.com/); ‌GSA-Human(https://ngdc.cncb.ac.cn/gsa-human/browse/HRA007853)	9145598	100000
HPLXTCR03196	Healthy donor (HD)	26	female	Model construction cohort	PBMC	HD_0	Lung TCR DB (https://www.lungtcr.com/); ‌GSA-Human(https://ngdc.cncb.ac.cn/gsa-human/browse/HRA007853)	10098908	100000
HPLXTCR03197	Healthy donor (HD)	34	female	Internal validation cohort	PBMC	HD_1	Lung TCR DB (https://www.lungtcr.com/); ‌GSA-Human(https://ngdc.cncb.ac.cn/gsa-human/browse/HRA007853)	11328488	100000
HPLXTCR03198	Healthy donor (HD)	60	male	Model construction cohort	PBMC	HD_0	Lung TCR DB (https://www.lungtcr.com/); ‌GSA-Human(https://ngdc.cncb.ac.cn/gsa-human/browse/HRA007853)	10418380	100000
HPLXTCR03199	Healthy donor (HD)	26	female	Internal validation cohort	PBMC	HD_1	Lung TCR DB (https://www.lungtcr.com/); ‌GSA-Human(https://ngdc.cncb.ac.cn/gsa-human/browse/HRA007853)	11214204	100000
HPLXTCR03200	Healthy donor (HD)	35	female	Internal validation cohort	PBMC	HD_1	Lung TCR DB (https://www.lungtcr.com/); ‌GSA-Human(https://ngdc.cncb.ac.cn/gsa-human/browse/HRA007853)	12512464	100000
HPLXTCR03201	Healthy donor (HD)	24	female	Model construction cohort	PBMC	HD_0	Lung TCR DB (https://www.lungtcr.com/); ‌GSA-Human(https://ngdc.cncb.ac.cn/gsa-human/browse/HRA007853)	9708795	100000
HPLXTCR03202	Healthy donor (HD)	31	female	Model construction cohort	PBMC	HD_0	Lung TCR DB (https://www.lungtcr.com/); ‌GSA-Human(https://ngdc.cncb.ac.cn/gsa-human/browse/HRA007853)	7393346	100000
HPLXTCR03203	Healthy donor (HD)	40	female	Model construction cohort	PBMC	HD_0	Lung TCR DB (https://www.lungtcr.com/); ‌GSA-Human(https://ngdc.cncb.ac.cn/gsa-human/browse/HRA007853)	8703574	100000
HPLXTCR03204	Healthy donor (HD)	36	male	Model construction cohort	PBMC	HD_0	Lung TCR DB (https://www.lungtcr.com/); ‌GSA-Human(https://ngdc.cncb.ac.cn/gsa-human/browse/HRA007853)	11875904	100000
HPLXTCR03205	Healthy donor (HD)	30	female	Model construction cohort	PBMC	HD_0	Lung TCR DB (https://www.lungtcr.com/); ‌GSA-Human(https://ngdc.cncb.ac.cn/gsa-human/browse/HRA007853)	9251565	100000
HPLXTCR03206	Healthy donor (HD)	37	male	Model construction cohort	PBMC	HD_0	Lung TCR DB (https://www.lungtcr.com/); ‌GSA-Human(https://ngdc.cncb.ac.cn/gsa-human/browse/HRA007853)	8553535	100000
HPLXTCR03207	Healthy donor (HD)	25	female	Model construction cohort	PBMC	HD_0	Lung TCR DB (https://www.lungtcr.com/); ‌GSA-Human(https://ngdc.cncb.ac.cn/gsa-human/browse/HRA007853)	9222138	100000
HPLXTCR03208	Healthy donor (HD)	29	female	Model construction cohort	PBMC	HD_0	Lung TCR DB (https://www.lungtcr.com/); ‌GSA-Human(https://ngdc.cncb.ac.cn/gsa-human/browse/HRA007853)	11338864	100000
HPLXTCR03209	Healthy donor (HD)	24	female	Model construction cohort	PBMC	HD_0	Lung TCR DB (https://www.lungtcr.com/); ‌GSA-Human(https://ngdc.cncb.ac.cn/gsa-human/browse/HRA007853)	17417590	100000
HPLXTCR03210	Healthy donor (HD)	46	male	Model construction cohort	PBMC	HD_0	Lung TCR DB (https://www.lungtcr.com/); ‌GSA-Human(https://ngdc.cncb.ac.cn/gsa-human/browse/HRA007853)	17452876	100000
HPLXTCR03211	Healthy donor (HD)	26	female	Model construction cohort	PBMC	HD_0	Lung TCR DB (https://www.lungtcr.com/); ‌GSA-Human(https://ngdc.cncb.ac.cn/gsa-human/browse/HRA007853)	8409327	100000
HPLXTCR03212	Healthy donor (HD)	45	male	Model construction cohort	PBMC	HD_0	Lung TCR DB (https://www.lungtcr.com/); ‌GSA-Human(https://ngdc.cncb.ac.cn/gsa-human/browse/HRA007853)	9304322	100000
HPLXTCR03213	Healthy donor (HD)	25	female	Model construction cohort	PBMC	HD_0	Lung TCR DB (https://www.lungtcr.com/); ‌GSA-Human(https://ngdc.cncb.ac.cn/gsa-human/browse/HRA007853)	10967961	100000
HPLXTCR03214	Healthy donor (HD)	59	male	Model construction cohort	PBMC	HD_0	Lung TCR DB (https://www.lungtcr.com/); ‌GSA-Human(https://ngdc.cncb.ac.cn/gsa-human/browse/HRA007853)	9503009	100000
HPLXTCR03215	Healthy donor (HD)	31	female	Model construction cohort	PBMC	HD_0	Lung TCR DB (https://www.lungtcr.com/); ‌GSA-Human(https://ngdc.cncb.ac.cn/gsa-human/browse/HRA007853)	11257853	100000
HPLXTCR03216	Healthy donor (HD)	40	female	Model construction cohort	PBMC	HD_0	Lung TCR DB (https://www.lungtcr.com/); ‌GSA-Human(https://ngdc.cncb.ac.cn/gsa-human/browse/HRA007853)	13157586	100000
HPLXTCR03217	Healthy donor (HD)	38	female	Model construction cohort	PBMC	HD_0	Lung TCR DB (https://www.lungtcr.com/); ‌GSA-Human(https://ngdc.cncb.ac.cn/gsa-human/browse/HRA007853)	9024696	100000
HPLXTCR03218	Healthy donor (HD)	29	female	Model construction cohort	PBMC	HD_0	Lung TCR DB (https://www.lungtcr.com/); ‌GSA-Human(https://ngdc.cncb.ac.cn/gsa-human/browse/HRA007853)	15108444	100000
HPLXTCR03219	Healthy donor (HD)	52	female	Model construction cohort	PBMC	HD_0	Lung TCR DB (https://www.lungtcr.com/); ‌GSA-Human(https://ngdc.cncb.ac.cn/gsa-human/browse/HRA007853)	9669948	100000
HPLXTCR03220	Healthy donor (HD)	46	male	Internal validation cohort	PBMC	HD_1	Lung TCR DB (https://www.lungtcr.com/); ‌GSA-Human(https://ngdc.cncb.ac.cn/gsa-human/browse/HRA007853)	10651762	100000
HPLXTCR03221	Healthy donor (HD)	25	male	Internal validation cohort	PBMC	HD_1	Lung TCR DB (https://www.lungtcr.com/); ‌GSA-Human(https://ngdc.cncb.ac.cn/gsa-human/browse/HRA007853)	9147446	100000
HPLXTCR03222	Healthy donor (HD)	48	male	Model construction cohort	PBMC	HD_0	Lung TCR DB (https://www.lungtcr.com/); ‌GSA-Human(https://ngdc.cncb.ac.cn/gsa-human/browse/HRA007853)	6995040	100000
HPLXTCR03223	Healthy donor (HD)	30	female	Model construction cohort	PBMC	HD_0	Lung TCR DB (https://www.lungtcr.com/); ‌GSA-Human(https://ngdc.cncb.ac.cn/gsa-human/browse/HRA007853)	8732037	100000
HPLXTCR03224	Healthy donor (HD)	29	female	Model construction cohort	PBMC	HD_0	Lung TCR DB (https://www.lungtcr.com/); ‌GSA-Human(https://ngdc.cncb.ac.cn/gsa-human/browse/HRA007853)	14094465	100000
HPLXTCR03225	Healthy donor (HD)	57	male	Model construction cohort	PBMC	HD_0	Lung TCR DB (https://www.lungtcr.com/); ‌GSA-Human(https://ngdc.cncb.ac.cn/gsa-human/browse/HRA007853)	11227742	100000
HPLXTCR03226	Healthy donor (HD)	38	female	Model construction cohort	PBMC	HD_0	Lung TCR DB (https://www.lungtcr.com/); ‌GSA-Human(https://ngdc.cncb.ac.cn/gsa-human/browse/HRA007853)	14148268	100000
HPLXTCR03227	Healthy donor (HD)	47	male	Model construction cohort	PBMC	HD_0	Lung TCR DB (https://www.lungtcr.com/); ‌GSA-Human(https://ngdc.cncb.ac.cn/gsa-human/browse/HRA007853)	8146316	100000
HPLXTCR03228	Healthy donor (HD)	25	female	Model construction cohort	PBMC	HD_0	Lung TCR DB (https://www.lungtcr.com/); ‌GSA-Human(https://ngdc.cncb.ac.cn/gsa-human/browse/HRA007853)	8313978	100000
HPLXTCR03229	Healthy donor (HD)	27	female	Model construction cohort	PBMC	HD_0	Lung TCR DB (https://www.lungtcr.com/); ‌GSA-Human(https://ngdc.cncb.ac.cn/gsa-human/browse/HRA007853)	9389235	100000
HPLXTCR03230	Healthy donor (HD)	27	male	Model construction cohort	PBMC	HD_0	Lung TCR DB (https://www.lungtcr.com/); ‌GSA-Human(https://ngdc.cncb.ac.cn/gsa-human/browse/HRA007853)	9352520	100000
HPLXTCR03231	Healthy donor (HD)	28	female	Internal validation cohort	PBMC	HD_1	Lung TCR DB (https://www.lungtcr.com/); ‌GSA-Human(https://ngdc.cncb.ac.cn/gsa-human/browse/HRA007853)	7400814	100000
HPLXTCR03232	Healthy donor (HD)	27	female	Internal validation cohort	PBMC	HD_1	Lung TCR DB (https://www.lungtcr.com/); ‌GSA-Human(https://ngdc.cncb.ac.cn/gsa-human/browse/HRA007853)	8939396	100000
HPLXTCR03233	Healthy donor (HD)	34	female	Model construction cohort	PBMC	HD_0	Lung TCR DB (https://www.lungtcr.com/); ‌GSA-Human(https://ngdc.cncb.ac.cn/gsa-human/browse/HRA007853)	12586300	100000
HPLXTCR03234	Healthy donor (HD)	30	female	Model construction cohort	PBMC	HD_0	Lung TCR DB (https://www.lungtcr.com/); ‌GSA-Human(https://ngdc.cncb.ac.cn/gsa-human/browse/HRA007853)	12625617	100000
HPLXTCR03235	Healthy donor (HD)	44	female	Internal validation cohort	PBMC	HD_1	Lung TCR DB (https://www.lungtcr.com/); ‌GSA-Human(https://ngdc.cncb.ac.cn/gsa-human/browse/HRA007853)	10208165	100000
HPLXTCR03236	Healthy donor (HD)	54	female	Model construction cohort	PBMC	HD_0	Lung TCR DB (https://www.lungtcr.com/); ‌GSA-Human(https://ngdc.cncb.ac.cn/gsa-human/browse/HRA007853)	7492992	100000
HPLXTCR03237	Healthy donor (HD)	33	female	Model construction cohort	PBMC	HD_0	Lung TCR DB (https://www.lungtcr.com/); ‌GSA-Human(https://ngdc.cncb.ac.cn/gsa-human/browse/HRA007853)	7864755	100000
HPLXTCR03238	Healthy donor (HD)	30	female	Internal validation cohort	PBMC	HD_1	Lung TCR DB (https://www.lungtcr.com/); ‌GSA-Human(https://ngdc.cncb.ac.cn/gsa-human/browse/HRA007853)	12642554	100000
HPLXTCR03239	Healthy donor (HD)	25	female	Internal validation cohort	PBMC	HD_1	Lung TCR DB (https://www.lungtcr.com/); ‌GSA-Human(https://ngdc.cncb.ac.cn/gsa-human/browse/HRA007853)	10125970	100000
HPLXTCR03240	Healthy donor (HD)	27	male	Model construction cohort	PBMC	HD_0	Lung TCR DB (https://www.lungtcr.com/); ‌GSA-Human(https://ngdc.cncb.ac.cn/gsa-human/browse/HRA007853)	9818196	100000
HPLXTCR03241	Healthy donor (HD)	36	male	Internal validation cohort	PBMC	HD_1	Lung TCR DB (https://www.lungtcr.com/); ‌GSA-Human(https://ngdc.cncb.ac.cn/gsa-human/browse/HRA007853)	11786745	100000
HPLXTCR03242	Healthy donor (HD)	56	male	Model construction cohort	PBMC	HD_0	Lung TCR DB (https://www.lungtcr.com/); ‌GSA-Human(https://ngdc.cncb.ac.cn/gsa-human/browse/HRA007853)	9598656	100000
HPLXTCR03243	Healthy donor (HD)	26	female	Model construction cohort	PBMC	HD_0	Lung TCR DB (https://www.lungtcr.com/); ‌GSA-Human(https://ngdc.cncb.ac.cn/gsa-human/browse/HRA007853)	12873278	100000
HPLXTCR03244	Healthy donor (HD)	28	female	Model construction cohort	PBMC	HD_0	Lung TCR DB (https://www.lungtcr.com/); ‌GSA-Human(https://ngdc.cncb.ac.cn/gsa-human/browse/HRA007853)	12231885	100000
HPLXTCR03245	Healthy donor (HD)	38	male	Model construction cohort	PBMC	HD_0	Lung TCR DB (https://www.lungtcr.com/); ‌GSA-Human(https://ngdc.cncb.ac.cn/gsa-human/browse/HRA007853)	10036446	100000
HPLXTCR03246	Healthy donor (HD)	36	female	Model construction cohort	PBMC	HD_0	Lung TCR DB (https://www.lungtcr.com/); ‌GSA-Human(https://ngdc.cncb.ac.cn/gsa-human/browse/HRA007853)	14067510	100000
HPLXTCR03247	Healthy donor (HD)	38	male	Internal validation cohort	PBMC	HD_1	Lung TCR DB (https://www.lungtcr.com/); ‌GSA-Human(https://ngdc.cncb.ac.cn/gsa-human/browse/HRA007853)	10496062	100000
HPLXTCR03248	Healthy donor (HD)	35	female	Model construction cohort	PBMC	HD_0	Lung TCR DB (https://www.lungtcr.com/); ‌GSA-Human(https://ngdc.cncb.ac.cn/gsa-human/browse/HRA007853)	11150110	100000
HPLXTCR03249	Healthy donor (HD)	28	female	Model construction cohort	PBMC	HD_0	Lung TCR DB (https://www.lungtcr.com/); ‌GSA-Human(https://ngdc.cncb.ac.cn/gsa-human/browse/HRA007853)	11675668	100000
HPLXTCR03250	Healthy donor (HD)	53	male	Model construction cohort	PBMC	HD_0	Lung TCR DB (https://www.lungtcr.com/); ‌GSA-Human(https://ngdc.cncb.ac.cn/gsa-human/browse/HRA007853)	12616230	100000
HPLXTCR03251	Healthy donor (HD)	47	male	Model construction cohort	PBMC	HD_0	Lung TCR DB (https://www.lungtcr.com/); ‌GSA-Human(https://ngdc.cncb.ac.cn/gsa-human/browse/HRA007853)	10701681	100000
HPLXTCR03252	Healthy donor (HD)	27	female	Model construction cohort	PBMC	HD_0	Lung TCR DB (https://www.lungtcr.com/); ‌GSA-Human(https://ngdc.cncb.ac.cn/gsa-human/browse/HRA007853)	10929478	100000
HPLXTCR03253	Healthy donor (HD)	26	female	Model construction cohort	PBMC	HD_0	Lung TCR DB (https://www.lungtcr.com/); ‌GSA-Human(https://ngdc.cncb.ac.cn/gsa-human/browse/HRA007853)	10816816	100000
HPLXTCR03254	Healthy donor (HD)	29	female	Model construction cohort	PBMC	HD_0	Lung TCR DB (https://www.lungtcr.com/); ‌GSA-Human(https://ngdc.cncb.ac.cn/gsa-human/browse/HRA007853)	10655702	100000
HPLXTCR03255	Healthy donor (HD)	30	female	Model construction cohort	PBMC	HD_0	Lung TCR DB (https://www.lungtcr.com/); ‌GSA-Human(https://ngdc.cncb.ac.cn/gsa-human/browse/HRA007853)	10293435	100000
HPLXTCR03256	Healthy donor (HD)	24	female	Model construction cohort	PBMC	HD_0	Lung TCR DB (https://www.lungtcr.com/); ‌GSA-Human(https://ngdc.cncb.ac.cn/gsa-human/browse/HRA007853)	11894461	100000
HPLXTCR03257	Healthy donor (HD)	36	female	Model construction cohort	PBMC	HD_0	Lung TCR DB (https://www.lungtcr.com/); ‌GSA-Human(https://ngdc.cncb.ac.cn/gsa-human/browse/HRA007853)	12207219	100000
HPLXTCR03258	Healthy donor (HD)	57	male	Model construction cohort	PBMC	HD_0	Lung TCR DB (https://www.lungtcr.com/); ‌GSA-Human(https://ngdc.cncb.ac.cn/gsa-human/browse/HRA007853)	11320174	100000
HPLXTCR03259	Healthy donor (HD)	27	female	Model construction cohort	PBMC	HD_0	Lung TCR DB (https://www.lungtcr.com/); ‌GSA-Human(https://ngdc.cncb.ac.cn/gsa-human/browse/HRA007853)	12024772	100000
HPLXTCR03260	Healthy donor (HD)	47	male	Model construction cohort	PBMC	HD_0	Lung TCR DB (https://www.lungtcr.com/); ‌GSA-Human(https://ngdc.cncb.ac.cn/gsa-human/browse/HRA007853)	12585544	100000
HPLXTCR03261	Healthy donor (HD)	28	female	Model construction cohort	PBMC	HD_0	Lung TCR DB (https://www.lungtcr.com/); ‌GSA-Human(https://ngdc.cncb.ac.cn/gsa-human/browse/HRA007853)	9110581	100000
HPLXTCR03262	Healthy donor (HD)	23	female	Model construction cohort	PBMC	HD_0	Lung TCR DB (https://www.lungtcr.com/); ‌GSA-Human(https://ngdc.cncb.ac.cn/gsa-human/browse/HRA007853)	12308432	100000
HPLXTCR03263	Healthy donor (HD)	26	female	Model construction cohort	PBMC	HD_0	Lung TCR DB (https://www.lungtcr.com/); ‌GSA-Human(https://ngdc.cncb.ac.cn/gsa-human/browse/HRA007853)	9762238	100000
HPLXTCR03264	Healthy donor (HD)	24	female	Model construction cohort	PBMC	HD_0	Lung TCR DB (https://www.lungtcr.com/); ‌GSA-Human(https://ngdc.cncb.ac.cn/gsa-human/browse/HRA007853)	5105198	100000
HPLXTCR03273	Healthy donor (HD)	36	male	Internal validation cohort	PBMC	HD_1	Lung TCR DB (https://www.lungtcr.com/); ‌GSA-Human(https://ngdc.cncb.ac.cn/gsa-human/browse/HRA007853)	9729340	100000
HPLXTCR03274	Healthy donor (HD)	36	male	Model construction cohort	PBMC	HD_0	Lung TCR DB (https://www.lungtcr.com/); ‌GSA-Human(https://ngdc.cncb.ac.cn/gsa-human/browse/HRA007853)	9658589	100000
HPLXTCR03275	Healthy donor (HD)	37	female	Model construction cohort	PBMC	HD_0	Lung TCR DB (https://www.lungtcr.com/); ‌GSA-Human(https://ngdc.cncb.ac.cn/gsa-human/browse/HRA007853)	6690286	100000
HPLXTCR03276	Healthy donor (HD)	28	female	Model construction cohort	PBMC	HD_0	Lung TCR DB (https://www.lungtcr.com/); ‌GSA-Human(https://ngdc.cncb.ac.cn/gsa-human/browse/HRA007853)	5979367	100000
HPLXTCR03277	Healthy donor (HD)	26	female	Internal validation cohort	PBMC	HD_1	Lung TCR DB (https://www.lungtcr.com/); ‌GSA-Human(https://ngdc.cncb.ac.cn/gsa-human/browse/HRA007853)	5832714	100000
HPLXTCR03278	Healthy donor (HD)	23	female	Internal validation cohort	PBMC	HD_1	Lung TCR DB (https://www.lungtcr.com/); ‌GSA-Human(https://ngdc.cncb.ac.cn/gsa-human/browse/HRA007853)	8179929	100000
HPLXTCR03279	Healthy donor (HD)	53	male	Internal validation cohort	PBMC	HD_1	Lung TCR DB (https://www.lungtcr.com/); ‌GSA-Human(https://ngdc.cncb.ac.cn/gsa-human/browse/HRA007853)	7395393	100000
HPLXTCR03280	Healthy donor (HD)	31	male	Model construction cohort	PBMC	HD_0	Lung TCR DB (https://www.lungtcr.com/); ‌GSA-Human(https://ngdc.cncb.ac.cn/gsa-human/browse/HRA007853)	7223521	100000
HPLXTCR03281	Healthy donor (HD)	52	male	Model construction cohort	PBMC	HD_0	Lung TCR DB (https://www.lungtcr.com/); ‌GSA-Human(https://ngdc.cncb.ac.cn/gsa-human/browse/HRA007853)	6067202	100000
HPLXTCR03282	Healthy donor (HD)	28	female	Internal validation cohort	PBMC	HD_1	Lung TCR DB (https://www.lungtcr.com/); ‌GSA-Human(https://ngdc.cncb.ac.cn/gsa-human/browse/HRA007853)	5327392	100000
HPLXTCR03283	Healthy donor (HD)	29	female	Model construction cohort	PBMC	HD_0	Lung TCR DB (https://www.lungtcr.com/); ‌GSA-Human(https://ngdc.cncb.ac.cn/gsa-human/browse/HRA007853)	5935539	100000
HPLXTCR03284	Healthy donor (HD)	41	female	Model construction cohort	PBMC	HD_0	Lung TCR DB (https://www.lungtcr.com/); ‌GSA-Human(https://ngdc.cncb.ac.cn/gsa-human/browse/HRA007853)	10049763	100000
HPLXTCR03285	Healthy donor (HD)	49	male	Model construction cohort	PBMC	HD_0	Lung TCR DB (https://www.lungtcr.com/); ‌GSA-Human(https://ngdc.cncb.ac.cn/gsa-human/browse/HRA007853)	6902158	100000
HPLXTCR03286	Healthy donor (HD)	24	female	Model construction cohort	PBMC	HD_0	Lung TCR DB (https://www.lungtcr.com/); ‌GSA-Human(https://ngdc.cncb.ac.cn/gsa-human/browse/HRA007853)	6840856	100000
HPLXTCR03287	Healthy donor (HD)	27	female	Internal validation cohort	PBMC	HD_1	Lung TCR DB (https://www.lungtcr.com/); ‌GSA-Human(https://ngdc.cncb.ac.cn/gsa-human/browse/HRA007853)	7812455	100000
HPLXTCR03288	Healthy donor (HD)	28	female	Internal validation cohort	PBMC	HD_1	Lung TCR DB (https://www.lungtcr.com/); ‌GSA-Human(https://ngdc.cncb.ac.cn/gsa-human/browse/HRA007853)	6389009	100000
HPLXTCR03289	Healthy donor (HD)	25	female	Model construction cohort	PBMC	HD_0	Lung TCR DB (https://www.lungtcr.com/); ‌GSA-Human(https://ngdc.cncb.ac.cn/gsa-human/browse/HRA007853)	8976131	100000
HPLXTCR03290	Healthy donor (HD)	50	male	Internal validation cohort	PBMC	HD_1	Lung TCR DB (https://www.lungtcr.com/); ‌GSA-Human(https://ngdc.cncb.ac.cn/gsa-human/browse/HRA007853)	9233537	100000
HPLXTCR03291	Healthy donor (HD)	34	male	Model construction cohort	PBMC	HD_0	Lung TCR DB (https://www.lungtcr.com/); ‌GSA-Human(https://ngdc.cncb.ac.cn/gsa-human/browse/HRA007853)	9342035	100000
HPLXTCR03292	Healthy donor (HD)	32	female	Model construction cohort	PBMC	HD_0	Lung TCR DB (https://www.lungtcr.com/); ‌GSA-Human(https://ngdc.cncb.ac.cn/gsa-human/browse/HRA007853)	7342758	100000
HPLXTCR03293	Healthy donor (HD)	25	female	Model construction cohort	PBMC	HD_0	Lung TCR DB (https://www.lungtcr.com/); ‌GSA-Human(https://ngdc.cncb.ac.cn/gsa-human/browse/HRA007853)	6292327	100000
HPLXTCR03294	Healthy donor (HD)	44	male	Model construction cohort	PBMC	HD_0	Lung TCR DB (https://www.lungtcr.com/); ‌GSA-Human(https://ngdc.cncb.ac.cn/gsa-human/browse/HRA007853)	9864677	100000
HPLXTCR03295	Healthy donor (HD)	26	female	Model construction cohort	PBMC	HD_0	Lung TCR DB (https://www.lungtcr.com/); ‌GSA-Human(https://ngdc.cncb.ac.cn/gsa-human/browse/HRA007853)	9821563	100000
HPLXTCR03296	Healthy donor (HD)	30	female	Model construction cohort	PBMC	HD_0	Lung TCR DB (https://www.lungtcr.com/); ‌GSA-Human(https://ngdc.cncb.ac.cn/gsa-human/browse/HRA007853)	6687789	100000
HPLXTCR03297	Healthy donor (HD)	24	female	Model construction cohort	PBMC	HD_0	Lung TCR DB (https://www.lungtcr.com/); ‌GSA-Human(https://ngdc.cncb.ac.cn/gsa-human/browse/HRA007853)	7414472	100000
HPLXTCR03298	Healthy donor (HD)	25	female	Model construction cohort	PBMC	HD_0	Lung TCR DB (https://www.lungtcr.com/); ‌GSA-Human(https://ngdc.cncb.ac.cn/gsa-human/browse/HRA007853)	9255677	100000
HPLXTCR03299	Healthy donor (HD)	50	male	Internal validation cohort	PBMC	HD_1	Lung TCR DB (https://www.lungtcr.com/); ‌GSA-Human(https://ngdc.cncb.ac.cn/gsa-human/browse/HRA007853)	9066624	100000
HPLXTCR03300	Healthy donor (HD)	34	male	Model construction cohort	PBMC	HD_0	Lung TCR DB (https://www.lungtcr.com/); ‌GSA-Human(https://ngdc.cncb.ac.cn/gsa-human/browse/HRA007853)	10247913	100000
HPLXTCR03301	Healthy donor (HD)	32	female	Model construction cohort	PBMC	HD_0	Lung TCR DB (https://www.lungtcr.com/); ‌GSA-Human(https://ngdc.cncb.ac.cn/gsa-human/browse/HRA007853)	8418212	100000
HPLXTCR03302	Healthy donor (HD)	31	female	Model construction cohort	PBMC	HD_0	Lung TCR DB (https://www.lungtcr.com/); ‌GSA-Human(https://ngdc.cncb.ac.cn/gsa-human/browse/HRA007853)	6734721	100000
HPLXTCR03303	Healthy donor (HD)	28	female	Model construction cohort	PBMC	HD_0	Lung TCR DB (https://www.lungtcr.com/); ‌GSA-Human(https://ngdc.cncb.ac.cn/gsa-human/browse/HRA007853)	8982266	100000
HPLXTCR03304	Healthy donor (HD)	60	male	Internal validation cohort	PBMC	HD_1	Lung TCR DB (https://www.lungtcr.com/); ‌GSA-Human(https://ngdc.cncb.ac.cn/gsa-human/browse/HRA007853)	8192165	100000
HPLXTCR03305	Healthy donor (HD)	28	female	Model construction cohort	PBMC	HD_0	Lung TCR DB (https://www.lungtcr.com/); ‌GSA-Human(https://ngdc.cncb.ac.cn/gsa-human/browse/HRA007853)	7955056	100000
HPLXTCR03306	Healthy donor (HD)	54	male	Model construction cohort	PBMC	HD_0	Lung TCR DB (https://www.lungtcr.com/); ‌GSA-Human(https://ngdc.cncb.ac.cn/gsa-human/browse/HRA007853)	10607925	100000
HPLXTCR03307	Healthy donor (HD)	35	female	Model construction cohort	PBMC	HD_0	Lung TCR DB (https://www.lungtcr.com/); ‌GSA-Human(https://ngdc.cncb.ac.cn/gsa-human/browse/HRA007853)	8632258	100000
HPLXTCR03308	Healthy donor (HD)	26	female	Model construction cohort	PBMC	HD_0	Lung TCR DB (https://www.lungtcr.com/); ‌GSA-Human(https://ngdc.cncb.ac.cn/gsa-human/browse/HRA007853)	8024499	100000
HPLXTCR03309	Healthy donor (HD)	29	male	Model construction cohort	PBMC	HD_0	Lung TCR DB (https://www.lungtcr.com/); ‌GSA-Human(https://ngdc.cncb.ac.cn/gsa-human/browse/HRA007853)	9634050	100000
HPLXTCR03310	Healthy donor (HD)	24	female	Model construction cohort	PBMC	HD_0	Lung TCR DB (https://www.lungtcr.com/); ‌GSA-Human(https://ngdc.cncb.ac.cn/gsa-human/browse/HRA007853)	8521207	100000
HPLXTCR03311	Healthy donor (HD)	50	male	Model construction cohort	PBMC	HD_0	Lung TCR DB (https://www.lungtcr.com/); ‌GSA-Human(https://ngdc.cncb.ac.cn/gsa-human/browse/HRA007853)	8916649	100000
HPLXTCR03312	Healthy donor (HD)	60	male	Model construction cohort	PBMC	HD_0	Lung TCR DB (https://www.lungtcr.com/); ‌GSA-Human(https://ngdc.cncb.ac.cn/gsa-human/browse/HRA007853)	6098217	100000
HPLXTCR03313	Healthy donor (HD)	39	female	Model construction cohort	PBMC	HD_0	Lung TCR DB (https://www.lungtcr.com/); ‌GSA-Human(https://ngdc.cncb.ac.cn/gsa-human/browse/HRA007853)	4299445	100000
HPLXTCR03314	Healthy donor (HD)	48	male	Model construction cohort	PBMC	HD_0	Lung TCR DB (https://www.lungtcr.com/); ‌GSA-Human(https://ngdc.cncb.ac.cn/gsa-human/browse/HRA007853)	5839321	100000
HPLXTCR03315	Healthy donor (HD)	53	female	Model construction cohort	PBMC	HD_0	Lung TCR DB (https://www.lungtcr.com/); ‌GSA-Human(https://ngdc.cncb.ac.cn/gsa-human/browse/HRA007853)	7365746	100000
HPLXTCR03316	Healthy donor (HD)	36	female	Internal validation cohort	PBMC	HD_1	Lung TCR DB (https://www.lungtcr.com/); ‌GSA-Human(https://ngdc.cncb.ac.cn/gsa-human/browse/HRA007853)	8774685	100000
HPLXTCR03317	Healthy donor (HD)	27	female	Model construction cohort	PBMC	HD_0	Lung TCR DB (https://www.lungtcr.com/); ‌GSA-Human(https://ngdc.cncb.ac.cn/gsa-human/browse/HRA007853)	6807085	100000
HPLXTCR03318	Healthy donor (HD)	34	female	Model construction cohort	PBMC	HD_0	Lung TCR DB (https://www.lungtcr.com/); ‌GSA-Human(https://ngdc.cncb.ac.cn/gsa-human/browse/HRA007853)	5131278	100000
HPLXTCR03319	Healthy donor (HD)	32	female	Model construction cohort	PBMC	HD_0	Lung TCR DB (https://www.lungtcr.com/); ‌GSA-Human(https://ngdc.cncb.ac.cn/gsa-human/browse/HRA007853)	9514701	100000
HPLXTCR03320	Healthy donor (HD)	54	male	Model construction cohort	PBMC	HD_0	Lung TCR DB (https://www.lungtcr.com/); ‌GSA-Human(https://ngdc.cncb.ac.cn/gsa-human/browse/HRA007853)	8516108	100000
HPLXTCR03321	Healthy donor (HD)	49	male	Model construction cohort	PBMC	HD_0	Lung TCR DB (https://www.lungtcr.com/); ‌GSA-Human(https://ngdc.cncb.ac.cn/gsa-human/browse/HRA007853)	9528651	100000
HPLXTCR03322	Healthy donor (HD)	48	female	Model construction cohort	PBMC	HD_0	Lung TCR DB (https://www.lungtcr.com/); ‌GSA-Human(https://ngdc.cncb.ac.cn/gsa-human/browse/HRA007853)	9068133	100000
HPLXTCR03323	Healthy donor (HD)	58	male	Model construction cohort	PBMC	HD_0	Lung TCR DB (https://www.lungtcr.com/); ‌GSA-Human(https://ngdc.cncb.ac.cn/gsa-human/browse/HRA007853)	7941717	100000
HPLXTCR03324	Healthy donor (HD)	52	female	Model construction cohort	PBMC	HD_0	Lung TCR DB (https://www.lungtcr.com/); ‌GSA-Human(https://ngdc.cncb.ac.cn/gsa-human/browse/HRA007853)	6620054	100000
HPLXTCR03325	Healthy donor (HD)	53	male	Internal validation cohort	PBMC	HD_1	Lung TCR DB (https://www.lungtcr.com/); ‌GSA-Human(https://ngdc.cncb.ac.cn/gsa-human/browse/HRA007853)	7281514	100000
HPLXTCR03326	Healthy donor (HD)	42	male	Model construction cohort	PBMC	HD_0	Lung TCR DB (https://www.lungtcr.com/); ‌GSA-Human(https://ngdc.cncb.ac.cn/gsa-human/browse/HRA007853)	8738712	100000
HPLXTCR03327	Healthy donor (HD)	29	female	Internal validation cohort	PBMC	HD_1	Lung TCR DB (https://www.lungtcr.com/); ‌GSA-Human(https://ngdc.cncb.ac.cn/gsa-human/browse/HRA007853)	10423353	100000
HPLXTCR03328	Healthy donor (HD)	50	male	Model construction cohort	PBMC	HD_0	Lung TCR DB (https://www.lungtcr.com/); ‌GSA-Human(https://ngdc.cncb.ac.cn/gsa-human/browse/HRA007853)	7004915	100000
HPLXTCR03329	Healthy donor (HD)	54	female	Model construction cohort	PBMC	HD_0	Lung TCR DB (https://www.lungtcr.com/); ‌GSA-Human(https://ngdc.cncb.ac.cn/gsa-human/browse/HRA007853)	6714026	100000
HPLXTCR03330	Healthy donor (HD)	36	female	Model construction cohort	PBMC	HD_0	Lung TCR DB (https://www.lungtcr.com/); ‌GSA-Human(https://ngdc.cncb.ac.cn/gsa-human/browse/HRA007853)	6308467	100000
HPLXTCR03331	Healthy donor (HD)	34	female	Internal validation cohort	PBMC	HD_1	Lung TCR DB (https://www.lungtcr.com/); ‌GSA-Human(https://ngdc.cncb.ac.cn/gsa-human/browse/HRA007853)	7907034	100000
HPLXTCR03332	Healthy donor (HD)	51	male	Model construction cohort	PBMC	HD_0	Lung TCR DB (https://www.lungtcr.com/); ‌GSA-Human(https://ngdc.cncb.ac.cn/gsa-human/browse/HRA007853)	8002756	100000
HPLXTCR03333	Healthy donor (HD)	56	male	Model construction cohort	PBMC	HD_0	Lung TCR DB (https://www.lungtcr.com/); ‌GSA-Human(https://ngdc.cncb.ac.cn/gsa-human/browse/HRA007853)	7246181	100000
HPLXTCR03334	Healthy donor (HD)	33	male	Internal validation cohort	PBMC	HD_1	Lung TCR DB (https://www.lungtcr.com/); ‌GSA-Human(https://ngdc.cncb.ac.cn/gsa-human/browse/HRA007853)	8050737	100000
HPLXTCR03335	Healthy donor (HD)	49	male	Model construction cohort	PBMC	HD_0	Lung TCR DB (https://www.lungtcr.com/); ‌GSA-Human(https://ngdc.cncb.ac.cn/gsa-human/browse/HRA007853)	6943441	100000
HPLXTCR03336	Healthy donor (HD)	40	female	Model construction cohort	PBMC	HD_0	Lung TCR DB (https://www.lungtcr.com/); ‌GSA-Human(https://ngdc.cncb.ac.cn/gsa-human/browse/HRA007853)	6165998	100000
HPLXTCR03345	Healthy donor (HD)	28	male	Model construction cohort	PBMC	HD_0	Lung TCR DB (https://www.lungtcr.com/); ‌GSA-Human(https://ngdc.cncb.ac.cn/gsa-human/browse/HRA007853)	14874777	100000
HPLXTCR03346	Healthy donor (HD)	43	male	Model construction cohort	PBMC	HD_0	Lung TCR DB (https://www.lungtcr.com/); ‌GSA-Human(https://ngdc.cncb.ac.cn/gsa-human/browse/HRA007853)	28302066	100000
HPLXTCR03347	Healthy donor (HD)	53	male	Model construction cohort	PBMC	HD_0	Lung TCR DB (https://www.lungtcr.com/); ‌GSA-Human(https://ngdc.cncb.ac.cn/gsa-human/browse/HRA007853)	26536680	100000
HPLXTCR03348	Healthy donor (HD)	39	male	Model construction cohort	PBMC	HD_0	Lung TCR DB (https://www.lungtcr.com/); ‌GSA-Human(https://ngdc.cncb.ac.cn/gsa-human/browse/HRA007853)	22422622	100000
HPLXTCR03349	Healthy donor (HD)	52	male	Model construction cohort	PBMC	HD_0	Lung TCR DB (https://www.lungtcr.com/); ‌GSA-Human(https://ngdc.cncb.ac.cn/gsa-human/browse/HRA007853)	22220762	100000
HPLXTCR03350	Healthy donor (HD)	34	female	Model construction cohort	PBMC	HD_0	Lung TCR DB (https://www.lungtcr.com/); ‌GSA-Human(https://ngdc.cncb.ac.cn/gsa-human/browse/HRA007853)	30844083	100000
HPLXTCR03351	Healthy donor (HD)	33	male	Internal validation cohort	PBMC	HD_1	Lung TCR DB (https://www.lungtcr.com/); ‌GSA-Human(https://ngdc.cncb.ac.cn/gsa-human/browse/HRA007853)	23166540	100000
HPLXTCR03352	Healthy donor (HD)	32	male	Model construction cohort	PBMC	HD_0	Lung TCR DB (https://www.lungtcr.com/); ‌GSA-Human(https://ngdc.cncb.ac.cn/gsa-human/browse/HRA007853)	16924833	100000
HPLXTCR03359	Healthy donor (HD)	64	male	Model construction cohort	PBMC	HD_0	Lung TCR DB (https://www.lungtcr.com/); ‌GSA-Human(https://ngdc.cncb.ac.cn/gsa-human/browse/HRA007853)	20738069	100000
HPLXTCR03360	Healthy donor (HD)	46	female	Model construction cohort	PBMC	HD_0	Lung TCR DB (https://www.lungtcr.com/); ‌GSA-Human(https://ngdc.cncb.ac.cn/gsa-human/browse/HRA007853)	24982824	100000
HPLXTCR03361	Healthy donor (HD)	37	female	Model construction cohort	PBMC	HD_0	Lung TCR DB (https://www.lungtcr.com/); ‌GSA-Human(https://ngdc.cncb.ac.cn/gsa-human/browse/HRA007853)	7782962	100000
HPLXTCR03362	Healthy donor (HD)	37	female	Internal validation cohort	PBMC	HD_1	Lung TCR DB (https://www.lungtcr.com/); ‌GSA-Human(https://ngdc.cncb.ac.cn/gsa-human/browse/HRA007853)	8027949	100000
HPLXTCR03363	Healthy donor (HD)	31	male	Model construction cohort	PBMC	HD_0	Lung TCR DB (https://www.lungtcr.com/); ‌GSA-Human(https://ngdc.cncb.ac.cn/gsa-human/browse/HRA007853)	11083327	100000
HPLXTCR03364	Healthy donor (HD)	58	male	Model construction cohort	PBMC	HD_0	Lung TCR DB (https://www.lungtcr.com/); ‌GSA-Human(https://ngdc.cncb.ac.cn/gsa-human/browse/HRA007853)	7836910	100000
HPLXTCR03365	Healthy donor (HD)	30	female	Model construction cohort	PBMC	HD_0	Lung TCR DB (https://www.lungtcr.com/); ‌GSA-Human(https://ngdc.cncb.ac.cn/gsa-human/browse/HRA007853)	8808770	100000
HPLXTCR03366	Healthy donor (HD)	53	male	Model construction cohort	PBMC	HD_0	Lung TCR DB (https://www.lungtcr.com/); ‌GSA-Human(https://ngdc.cncb.ac.cn/gsa-human/browse/HRA007853)	8738351	100000
HPLXTCR03367	Healthy donor (HD)	38	male	Model construction cohort	PBMC	HD_0	Lung TCR DB (https://www.lungtcr.com/); ‌GSA-Human(https://ngdc.cncb.ac.cn/gsa-human/browse/HRA007853)	9525421	100000
HPLXTCR03368	Healthy donor (HD)	43	female	Model construction cohort	PBMC	HD_0	Lung TCR DB (https://www.lungtcr.com/); ‌GSA-Human(https://ngdc.cncb.ac.cn/gsa-human/browse/HRA007853)	6201957	100000
HPLXTCR03369	Healthy donor (HD)	69	male	Internal validation cohort	PBMC	HD_1	Lung TCR DB (https://www.lungtcr.com/); ‌GSA-Human(https://ngdc.cncb.ac.cn/gsa-human/browse/HRA007853)	6894447	100000
HPLXTCR03370	Healthy donor (HD)	39	male	Internal validation cohort	PBMC	HD_1	Lung TCR DB (https://www.lungtcr.com/); ‌GSA-Human(https://ngdc.cncb.ac.cn/gsa-human/browse/HRA007853)	9080838	100000
HPLXTCR03371	Healthy donor (HD)	51	male	Internal validation cohort	PBMC	HD_1	Lung TCR DB (https://www.lungtcr.com/); ‌GSA-Human(https://ngdc.cncb.ac.cn/gsa-human/browse/HRA007853)	9122418	100000
HPLXTCR03372	Healthy donor (HD)	38	male	Model construction cohort	PBMC	HD_0	Lung TCR DB (https://www.lungtcr.com/); ‌GSA-Human(https://ngdc.cncb.ac.cn/gsa-human/browse/HRA007853)	10159828	100000
HPLXTCR03373	Healthy donor (HD)	27	female	Model construction cohort	PBMC	HD_0	Lung TCR DB (https://www.lungtcr.com/); ‌GSA-Human(https://ngdc.cncb.ac.cn/gsa-human/browse/HRA007853)	9628076	100000
HPLXTCR03374	Healthy donor (HD)	30	female	Model construction cohort	PBMC	HD_0	Lung TCR DB (https://www.lungtcr.com/); ‌GSA-Human(https://ngdc.cncb.ac.cn/gsa-human/browse/HRA007853)	8748118	100000
HPLXTCR03375	Healthy donor (HD)	51	female	Model construction cohort	PBMC	HD_0	Lung TCR DB (https://www.lungtcr.com/); ‌GSA-Human(https://ngdc.cncb.ac.cn/gsa-human/browse/HRA007853)	11416096	100000
HPLXTCR03376	Healthy donor (HD)	31	female	Model construction cohort	PBMC	HD_0	Lung TCR DB (https://www.lungtcr.com/); ‌GSA-Human(https://ngdc.cncb.ac.cn/gsa-human/browse/HRA007853)	8372842	100000
HPLXTCR03377	Healthy donor (HD)	28	female	Model construction cohort	PBMC	HD_0	Lung TCR DB (https://www.lungtcr.com/); ‌GSA-Human(https://ngdc.cncb.ac.cn/gsa-human/browse/HRA007853)	8225267	100000
HPLXTCR03378	Healthy donor (HD)	43	male	Model construction cohort	PBMC	HD_0	Lung TCR DB (https://www.lungtcr.com/); ‌GSA-Human(https://ngdc.cncb.ac.cn/gsa-human/browse/HRA007853)	8746629	100000
HPLXTCR03379	Healthy donor (HD)	30	female	Model construction cohort	PBMC	HD_0	Lung TCR DB (https://www.lungtcr.com/); ‌GSA-Human(https://ngdc.cncb.ac.cn/gsa-human/browse/HRA007853)	6754594	100000
HPLXTCR03380	Healthy donor (HD)	45	female	Model construction cohort	PBMC	HD_0	Lung TCR DB (https://www.lungtcr.com/); ‌GSA-Human(https://ngdc.cncb.ac.cn/gsa-human/browse/HRA007853)	9972430	100000
HPLXTCR03381	Healthy donor (HD)	38	male	Model construction cohort	PBMC	HD_0	Lung TCR DB (https://www.lungtcr.com/); ‌GSA-Human(https://ngdc.cncb.ac.cn/gsa-human/browse/HRA007853)	7529395	100000
HPLXTCR03382	Healthy donor (HD)	25	female	Model construction cohort	PBMC	HD_0	Lung TCR DB (https://www.lungtcr.com/); ‌GSA-Human(https://ngdc.cncb.ac.cn/gsa-human/browse/HRA007853)	9002617	100000
HPLXTCR03383	Healthy donor (HD)	46	female	Model construction cohort	PBMC	HD_0	Lung TCR DB (https://www.lungtcr.com/); ‌GSA-Human(https://ngdc.cncb.ac.cn/gsa-human/browse/HRA007853)	7964888	100000
HPLXTCR03384	Healthy donor (HD)	36	female	Model construction cohort	PBMC	HD_0	Lung TCR DB (https://www.lungtcr.com/); ‌GSA-Human(https://ngdc.cncb.ac.cn/gsa-human/browse/HRA007853)	7361747	100000
HPLXTCR03385	Healthy donor (HD)	46	male	Model construction cohort	PBMC	HD_0	Lung TCR DB (https://www.lungtcr.com/); ‌GSA-Human(https://ngdc.cncb.ac.cn/gsa-human/browse/HRA007853)	7573233	100000
HPLXTCR03386	Healthy donor (HD)	51	male	Model construction cohort	PBMC	HD_0	Lung TCR DB (https://www.lungtcr.com/); ‌GSA-Human(https://ngdc.cncb.ac.cn/gsa-human/browse/HRA007853)	10555654	100000
HPLXTCR03387	Healthy donor (HD)	29	female	Model construction cohort	PBMC	HD_0	Lung TCR DB (https://www.lungtcr.com/); ‌GSA-Human(https://ngdc.cncb.ac.cn/gsa-human/browse/HRA007853)	6569819	100000
HPLXTCR03388	Healthy donor (HD)	59	male	Model construction cohort	PBMC	HD_0	Lung TCR DB (https://www.lungtcr.com/); ‌GSA-Human(https://ngdc.cncb.ac.cn/gsa-human/browse/HRA007853)	6789739	100000
HPLXTCR03389	Healthy donor (HD)	56	male	Internal validation cohort	PBMC	HD_1	Lung TCR DB (https://www.lungtcr.com/); ‌GSA-Human(https://ngdc.cncb.ac.cn/gsa-human/browse/HRA007853)	11782631	100000
HPLXTCR03390	Healthy donor (HD)	50	male	Model construction cohort	PBMC	HD_0	Lung TCR DB (https://www.lungtcr.com/); ‌GSA-Human(https://ngdc.cncb.ac.cn/gsa-human/browse/HRA007853)	9128099	100000
HPLXTCR03391	Healthy donor (HD)	31	male	Model construction cohort	PBMC	HD_0	Lung TCR DB (https://www.lungtcr.com/); ‌GSA-Human(https://ngdc.cncb.ac.cn/gsa-human/browse/HRA007853)	9475235	100000
HPLXTCR03392	Healthy donor (HD)	33	male	Model construction cohort	PBMC	HD_0	Lung TCR DB (https://www.lungtcr.com/); ‌GSA-Human(https://ngdc.cncb.ac.cn/gsa-human/browse/HRA007853)	6540843	100000
HPLXTCR03393	Healthy donor (HD)	32	male	Internal validation cohort	PBMC	HD_1	Lung TCR DB (https://www.lungtcr.com/); ‌GSA-Human(https://ngdc.cncb.ac.cn/gsa-human/browse/HRA007853)	7932304	100000
HPLXTCR03394	Healthy donor (HD)	56	male	Model construction cohort	PBMC	HD_0	Lung TCR DB (https://www.lungtcr.com/); ‌GSA-Human(https://ngdc.cncb.ac.cn/gsa-human/browse/HRA007853)	7936315	100000
HPLXTCR03395	Healthy donor (HD)	31	male	Model construction cohort	PBMC	HD_0	Lung TCR DB (https://www.lungtcr.com/); ‌GSA-Human(https://ngdc.cncb.ac.cn/gsa-human/browse/HRA007853)	7137626	100000
HPLXTCR03396	Healthy donor (HD)	44	male	Internal validation cohort	PBMC	HD_1	Lung TCR DB (https://www.lungtcr.com/); ‌GSA-Human(https://ngdc.cncb.ac.cn/gsa-human/browse/HRA007853)	8521751	100000
HPLXTCR03397	Healthy donor (HD)	49	male	Model construction cohort	PBMC	HD_0	Lung TCR DB (https://www.lungtcr.com/); ‌GSA-Human(https://ngdc.cncb.ac.cn/gsa-human/browse/HRA007853)	7642579	100000
HPLXTCR03398	Healthy donor (HD)	59	male	Model construction cohort	PBMC	HD_0	Lung TCR DB (https://www.lungtcr.com/); ‌GSA-Human(https://ngdc.cncb.ac.cn/gsa-human/browse/HRA007853)	13237187	100000
HPLXTCR03399	Healthy donor (HD)	56	male	Model construction cohort	PBMC	HD_0	Lung TCR DB (https://www.lungtcr.com/); ‌GSA-Human(https://ngdc.cncb.ac.cn/gsa-human/browse/HRA007853)	6930674	100000
HPLXTCR03400	Healthy donor (HD)	47	male	Model construction cohort	PBMC	HD_0	Lung TCR DB (https://www.lungtcr.com/); ‌GSA-Human(https://ngdc.cncb.ac.cn/gsa-human/browse/HRA007853)	8050291	100000
HPLXTCR03401	Healthy donor (HD)	33	female	Model construction cohort	PBMC	HD_0	Lung TCR DB (https://www.lungtcr.com/); ‌GSA-Human(https://ngdc.cncb.ac.cn/gsa-human/browse/HRA007853)	7069548	100000
HPLXTCR03402	Healthy donor (HD)	53	female	Model construction cohort	PBMC	HD_0	Lung TCR DB (https://www.lungtcr.com/); ‌GSA-Human(https://ngdc.cncb.ac.cn/gsa-human/browse/HRA007853)	9906657	100000
HPLXTCR03403	Healthy donor (HD)	39	male	Model construction cohort	PBMC	HD_0	Lung TCR DB (https://www.lungtcr.com/); ‌GSA-Human(https://ngdc.cncb.ac.cn/gsa-human/browse/HRA007853)	8247461	100000
HPLXTCR03404	Healthy donor (HD)	33	female	Model construction cohort	PBMC	HD_0	Lung TCR DB (https://www.lungtcr.com/); ‌GSA-Human(https://ngdc.cncb.ac.cn/gsa-human/browse/HRA007853)	9101814	100000
HPLXTCR03405	Healthy donor (HD)	41	male	Model construction cohort	PBMC	HD_0	Lung TCR DB (https://www.lungtcr.com/); ‌GSA-Human(https://ngdc.cncb.ac.cn/gsa-human/browse/HRA007853)	10514020	100000
HPLXTCR03406	Healthy donor (HD)	33	male	Model construction cohort	PBMC	HD_0	Lung TCR DB (https://www.lungtcr.com/); ‌GSA-Human(https://ngdc.cncb.ac.cn/gsa-human/browse/HRA007853)	12022805	100000
HPLXTCR03407	Healthy donor (HD)	39	female	Internal validation cohort	PBMC	HD_1	Lung TCR DB (https://www.lungtcr.com/); ‌GSA-Human(https://ngdc.cncb.ac.cn/gsa-human/browse/HRA007853)	10754232	100000
HPLXTCR03408	Healthy donor (HD)	34	female	Model construction cohort	PBMC	HD_0	Lung TCR DB (https://www.lungtcr.com/); ‌GSA-Human(https://ngdc.cncb.ac.cn/gsa-human/browse/HRA007853)	6800786	100000
HPLXTCR03409	Healthy donor (HD)	41	female	Model construction cohort	PBMC	HD_0	Lung TCR DB (https://www.lungtcr.com/); ‌GSA-Human(https://ngdc.cncb.ac.cn/gsa-human/browse/HRA007853)	7341196	100000
HPLXTCR03410	Healthy donor (HD)	54	male	Internal validation cohort	PBMC	HD_1	Lung TCR DB (https://www.lungtcr.com/); ‌GSA-Human(https://ngdc.cncb.ac.cn/gsa-human/browse/HRA007853)	8486691	100000
HPLXTCR03411	Healthy donor (HD)	50	male	Model construction cohort	PBMC	HD_0	Lung TCR DB (https://www.lungtcr.com/); ‌GSA-Human(https://ngdc.cncb.ac.cn/gsa-human/browse/HRA007853)	9250620	100000
HPLXTCR03412	Healthy donor (HD)	29	male	Model construction cohort	PBMC	HD_0	Lung TCR DB (https://www.lungtcr.com/); ‌GSA-Human(https://ngdc.cncb.ac.cn/gsa-human/browse/HRA007853)	11844931	100000
HPLXTCR03413	Healthy donor (HD)	48	male	Model construction cohort	PBMC	HD_0	Lung TCR DB (https://www.lungtcr.com/); ‌GSA-Human(https://ngdc.cncb.ac.cn/gsa-human/browse/HRA007853)	11057607	100000
HPLXTCR03414	Healthy donor (HD)	29	male	Model construction cohort	PBMC	HD_0	Lung TCR DB (https://www.lungtcr.com/); ‌GSA-Human(https://ngdc.cncb.ac.cn/gsa-human/browse/HRA007853)	7776485	100000
HPLXTCR03415	Healthy donor (HD)	36	female	Model construction cohort	PBMC	HD_0	Lung TCR DB (https://www.lungtcr.com/); ‌GSA-Human(https://ngdc.cncb.ac.cn/gsa-human/browse/HRA007853)	8035194	100000
HPLXTCR03416	Healthy donor (HD)	37	female	Model construction cohort	PBMC	HD_0	Lung TCR DB (https://www.lungtcr.com/); ‌GSA-Human(https://ngdc.cncb.ac.cn/gsa-human/browse/HRA007853)	7795475	100000
HPLXTCR03417	Healthy donor (HD)	35	male	Model construction cohort	PBMC	HD_0	Lung TCR DB (https://www.lungtcr.com/); ‌GSA-Human(https://ngdc.cncb.ac.cn/gsa-human/browse/HRA007853)	7622846	100000
HPLXTCR03418	Healthy donor (HD)	31	male	Model construction cohort	PBMC	HD_0	Lung TCR DB (https://www.lungtcr.com/); ‌GSA-Human(https://ngdc.cncb.ac.cn/gsa-human/browse/HRA007853)	11541183	100000
HPLXTCR03419	Healthy donor (HD)	30	female	Model construction cohort	PBMC	HD_0	Lung TCR DB (https://www.lungtcr.com/); ‌GSA-Human(https://ngdc.cncb.ac.cn/gsa-human/browse/HRA007853)	11571803	100000
HPLXTCR03420	Healthy donor (HD)	31	female	Model construction cohort	PBMC	HD_0	Lung TCR DB (https://www.lungtcr.com/); ‌GSA-Human(https://ngdc.cncb.ac.cn/gsa-human/browse/HRA007853)	9822110	100000
HPLXTCR03421	Healthy donor (HD)	38	female	Model construction cohort	PBMC	HD_0	Lung TCR DB (https://www.lungtcr.com/); ‌GSA-Human(https://ngdc.cncb.ac.cn/gsa-human/browse/HRA007853)	11433837	100000
HPLXTCR03422	Healthy donor (HD)	52	female	Model construction cohort	PBMC	HD_0	Lung TCR DB (https://www.lungtcr.com/); ‌GSA-Human(https://ngdc.cncb.ac.cn/gsa-human/browse/HRA007853)	15376240	100000
HPLXTCR03423	Healthy donor (HD)	32	male	Internal validation cohort	PBMC	HD_1	Lung TCR DB (https://www.lungtcr.com/); ‌GSA-Human(https://ngdc.cncb.ac.cn/gsa-human/browse/HRA007853)	8103470	100000
HPLXTCR03424	Healthy donor (HD)	30	male	Model construction cohort	PBMC	HD_0	Lung TCR DB (https://www.lungtcr.com/); ‌GSA-Human(https://ngdc.cncb.ac.cn/gsa-human/browse/HRA007853)	9325926	100000
HPLXTCR03425	Healthy donor (HD)	29	female	Model construction cohort	PBMC	HD_0	Lung TCR DB (https://www.lungtcr.com/); ‌GSA-Human(https://ngdc.cncb.ac.cn/gsa-human/browse/HRA007853)	7326220	100000
HPLXTCR03426	Healthy donor (HD)	45	female	Model construction cohort	PBMC	HD_0	Lung TCR DB (https://www.lungtcr.com/); ‌GSA-Human(https://ngdc.cncb.ac.cn/gsa-human/browse/HRA007853)	10918526	100000
HPLXTCR03427	Healthy donor (HD)	33	female	Model construction cohort	PBMC	HD_0	Lung TCR DB (https://www.lungtcr.com/); ‌GSA-Human(https://ngdc.cncb.ac.cn/gsa-human/browse/HRA007853)	8633332	100000
HPLXTCR03428	Healthy donor (HD)	32	female	Model construction cohort	PBMC	HD_0	Lung TCR DB (https://www.lungtcr.com/); ‌GSA-Human(https://ngdc.cncb.ac.cn/gsa-human/browse/HRA007853)	9829403	100000
HPLXTCR03429	Healthy donor (HD)	30	female	Model construction cohort	PBMC	HD_0	Lung TCR DB (https://www.lungtcr.com/); ‌GSA-Human(https://ngdc.cncb.ac.cn/gsa-human/browse/HRA007853)	11098614	100000
HPLXTCR03430	Healthy donor (HD)	49	female	Internal validation cohort	PBMC	HD_1	Lung TCR DB (https://www.lungtcr.com/); ‌GSA-Human(https://ngdc.cncb.ac.cn/gsa-human/browse/HRA007853)	9082694	100000
HPLXTCR03431	Healthy donor (HD)	40	female	Model construction cohort	PBMC	HD_0	Lung TCR DB (https://www.lungtcr.com/); ‌GSA-Human(https://ngdc.cncb.ac.cn/gsa-human/browse/HRA007853)	17239952	100000
HPLXTCR03432	Healthy donor (HD)	60	male	Model construction cohort	PBMC	HD_0	Lung TCR DB (https://www.lungtcr.com/); ‌GSA-Human(https://ngdc.cncb.ac.cn/gsa-human/browse/HRA007853)	16789864	100000
HPLXTCR03433	Healthy donor (HD)	37	male	Model construction cohort	PBMC	HD_0	Lung TCR DB (https://www.lungtcr.com/); ‌GSA-Human(https://ngdc.cncb.ac.cn/gsa-human/browse/HRA007853)	13183255	100000
HPLXTCR03434	Healthy donor (HD)	48	female	Model construction cohort	PBMC	HD_0	Lung TCR DB (https://www.lungtcr.com/); ‌GSA-Human(https://ngdc.cncb.ac.cn/gsa-human/browse/HRA007853)	14742728	100000
HPLXTCR03435	Healthy donor (HD)	44	female	Model construction cohort	PBMC	HD_0	Lung TCR DB (https://www.lungtcr.com/); ‌GSA-Human(https://ngdc.cncb.ac.cn/gsa-human/browse/HRA007853)	12679915	100000
HPLXTCR03436	Healthy donor (HD)	43	female	Model construction cohort	PBMC	HD_0	Lung TCR DB (https://www.lungtcr.com/); ‌GSA-Human(https://ngdc.cncb.ac.cn/gsa-human/browse/HRA007853)	12243272	100000
HPLXTCR03437	Healthy donor (HD)	23	female	Model construction cohort	PBMC	HD_0	Lung TCR DB (https://www.lungtcr.com/); ‌GSA-Human(https://ngdc.cncb.ac.cn/gsa-human/browse/HRA007853)	14243787	100000
HPLXTCR03438	Healthy donor (HD)	35	male	Model construction cohort	PBMC	HD_0	Lung TCR DB (https://www.lungtcr.com/); ‌GSA-Human(https://ngdc.cncb.ac.cn/gsa-human/browse/HRA007853)	16347128	100000
HPLXTCR03439	Healthy donor (HD)	55	female	Model construction cohort	PBMC	HD_0	Lung TCR DB (https://www.lungtcr.com/); ‌GSA-Human(https://ngdc.cncb.ac.cn/gsa-human/browse/HRA007853)	18091340	100000
HPLXTCR03440	Healthy donor (HD)	28	female	Model construction cohort	PBMC	HD_0	Lung TCR DB (https://www.lungtcr.com/); ‌GSA-Human(https://ngdc.cncb.ac.cn/gsa-human/browse/HRA007853)	13900453	100000
HPLXTCR03441	Healthy donor (HD)	44	female	Model construction cohort	PBMC	HD_0	Lung TCR DB (https://www.lungtcr.com/); ‌GSA-Human(https://ngdc.cncb.ac.cn/gsa-human/browse/HRA007853)	12540531	100000
HPLXTCR03442	Healthy donor (HD)	50	female	Model construction cohort	PBMC	HD_0	Lung TCR DB (https://www.lungtcr.com/); ‌GSA-Human(https://ngdc.cncb.ac.cn/gsa-human/browse/HRA007853)	12119447	100000
HPLXTCR03443	Healthy donor (HD)	43	female	Internal validation cohort	PBMC	HD_1	Lung TCR DB (https://www.lungtcr.com/); ‌GSA-Human(https://ngdc.cncb.ac.cn/gsa-human/browse/HRA007853)	12594263	100000
HPLXTCR03444	Healthy donor (HD)	28	male	Model construction cohort	PBMC	HD_0	Lung TCR DB (https://www.lungtcr.com/); ‌GSA-Human(https://ngdc.cncb.ac.cn/gsa-human/browse/HRA007853)	17609389	100000
HPLXTCR03445	Healthy donor (HD)	22	female	Internal validation cohort	PBMC	HD_1	Lung TCR DB (https://www.lungtcr.com/); ‌GSA-Human(https://ngdc.cncb.ac.cn/gsa-human/browse/HRA007853)	16535725	100000
HPLXTCR03446	Healthy donor (HD)	28	male	Model construction cohort	PBMC	HD_0	Lung TCR DB (https://www.lungtcr.com/); ‌GSA-Human(https://ngdc.cncb.ac.cn/gsa-human/browse/HRA007853)	12673714	100000
HPLXTCR03447	Healthy donor (HD)	44	male	Model construction cohort	PBMC	HD_0	Lung TCR DB (https://www.lungtcr.com/); ‌GSA-Human(https://ngdc.cncb.ac.cn/gsa-human/browse/HRA007853)	14250123	100000
HPLXTCR03448	Healthy donor (HD)	31	female	Model construction cohort	PBMC	HD_0	Lung TCR DB (https://www.lungtcr.com/); ‌GSA-Human(https://ngdc.cncb.ac.cn/gsa-human/browse/HRA007853)	12444035	100000
HPLXTCR03449	Healthy donor (HD)	52	male	Model construction cohort	PBMC	HD_0	Lung TCR DB (https://www.lungtcr.com/); ‌GSA-Human(https://ngdc.cncb.ac.cn/gsa-human/browse/HRA007853)	12624510	100000
HPLXTCR03450	Healthy donor (HD)	27	female	Model construction cohort	PBMC	HD_0	Lung TCR DB (https://www.lungtcr.com/); ‌GSA-Human(https://ngdc.cncb.ac.cn/gsa-human/browse/HRA007853)	12414494	100000
HPLXTCR03451	Healthy donor (HD)	36	male	Model construction cohort	PBMC	HD_0	Lung TCR DB (https://www.lungtcr.com/); ‌GSA-Human(https://ngdc.cncb.ac.cn/gsa-human/browse/HRA007853)	10977670	100000
HPLXTCR03452	Healthy donor (HD)	47	male	Model construction cohort	PBMC	HD_0	Lung TCR DB (https://www.lungtcr.com/); ‌GSA-Human(https://ngdc.cncb.ac.cn/gsa-human/browse/HRA007853)	12269657	100000
HPLXTCR03453	Healthy donor (HD)	31	female	Model construction cohort	PBMC	HD_0	Lung TCR DB (https://www.lungtcr.com/); ‌GSA-Human(https://ngdc.cncb.ac.cn/gsa-human/browse/HRA007853)	10604493	100000
HPLXTCR03454	Healthy donor (HD)	54	male	Internal validation cohort	PBMC	HD_1	Lung TCR DB (https://www.lungtcr.com/); ‌GSA-Human(https://ngdc.cncb.ac.cn/gsa-human/browse/HRA007853)	14214424	100000
HPLXTCR03455	Healthy donor (HD)	57	male	Model construction cohort	PBMC	HD_0	Lung TCR DB (https://www.lungtcr.com/); ‌GSA-Human(https://ngdc.cncb.ac.cn/gsa-human/browse/HRA007853)	13088158	100000
HPLXTCR03456	Healthy donor (HD)	58	male	Model construction cohort	PBMC	HD_0	Lung TCR DB (https://www.lungtcr.com/); ‌GSA-Human(https://ngdc.cncb.ac.cn/gsa-human/browse/HRA007853)	12864748	100000
HPLXTCR03457	Healthy donor (HD)	34	female	Model construction cohort	PBMC	HD_0	Lung TCR DB (https://www.lungtcr.com/); ‌GSA-Human(https://ngdc.cncb.ac.cn/gsa-human/browse/HRA007853)	11186301	100000
HPLXTCR03458	Healthy donor (HD)	49	female	Model construction cohort	PBMC	HD_0	Lung TCR DB (https://www.lungtcr.com/); ‌GSA-Human(https://ngdc.cncb.ac.cn/gsa-human/browse/HRA007853)	11477376	100000
HPLXTCR03459	Healthy donor (HD)	36	male	Internal validation cohort	PBMC	HD_1	Lung TCR DB (https://www.lungtcr.com/); ‌GSA-Human(https://ngdc.cncb.ac.cn/gsa-human/browse/HRA007853)	11794758	100000
HPLXTCR03460	Healthy donor (HD)	81	male	Model construction cohort	PBMC	HD_0	Lung TCR DB (https://www.lungtcr.com/); ‌GSA-Human(https://ngdc.cncb.ac.cn/gsa-human/browse/HRA007853)	9581958	100000
HPLXTCR03461	Healthy donor (HD)	47	female	Model construction cohort	PBMC	HD_0	Lung TCR DB (https://www.lungtcr.com/); ‌GSA-Human(https://ngdc.cncb.ac.cn/gsa-human/browse/HRA007853)	14252722	100000
HPLXTCR03462	Healthy donor (HD)	44	female	Model construction cohort	PBMC	HD_0	Lung TCR DB (https://www.lungtcr.com/); ‌GSA-Human(https://ngdc.cncb.ac.cn/gsa-human/browse/HRA007853)	11829059	100000
HPLXTCR03463	Healthy donor (HD)	31	male	Model construction cohort	PBMC	HD_0	Lung TCR DB (https://www.lungtcr.com/); ‌GSA-Human(https://ngdc.cncb.ac.cn/gsa-human/browse/HRA007853)	13285279	100000
HPLXTCR03464	Healthy donor (HD)	35	female	Model construction cohort	PBMC	HD_0	Lung TCR DB (https://www.lungtcr.com/); ‌GSA-Human(https://ngdc.cncb.ac.cn/gsa-human/browse/HRA007853)	15966038	100000
HPLXTCR03465	Healthy donor (HD)	44	male	Model construction cohort	PBMC	HD_0	Lung TCR DB (https://www.lungtcr.com/); ‌GSA-Human(https://ngdc.cncb.ac.cn/gsa-human/browse/HRA007853)	14026559	100000
HPLXTCR03466	Healthy donor (HD)	34	male	Model construction cohort	PBMC	HD_0	Lung TCR DB (https://www.lungtcr.com/); ‌GSA-Human(https://ngdc.cncb.ac.cn/gsa-human/browse/HRA007853)	11851720	100000
HPLXTCR03467	Healthy donor (HD)	36	male	Model construction cohort	PBMC	HD_0	Lung TCR DB (https://www.lungtcr.com/); ‌GSA-Human(https://ngdc.cncb.ac.cn/gsa-human/browse/HRA007853)	19800700	100000
HPLXTCR03468	Healthy donor (HD)	49	female	Model construction cohort	PBMC	HD_0	Lung TCR DB (https://www.lungtcr.com/); ‌GSA-Human(https://ngdc.cncb.ac.cn/gsa-human/browse/HRA007853)	12310415	100000
HPLXTCR03469	Healthy donor (HD)	36	male	Internal validation cohort	PBMC	HD_1	Lung TCR DB (https://www.lungtcr.com/); ‌GSA-Human(https://ngdc.cncb.ac.cn/gsa-human/browse/HRA007853)	18633838	100000
HPLXTCR03470	Healthy donor (HD)	45	male	Model construction cohort	PBMC	HD_0	Lung TCR DB (https://www.lungtcr.com/); ‌GSA-Human(https://ngdc.cncb.ac.cn/gsa-human/browse/HRA007853)	16007674	100000
HPLXTCR03471	Healthy donor (HD)	42	female	Model construction cohort	PBMC	HD_0	Lung TCR DB (https://www.lungtcr.com/); ‌GSA-Human(https://ngdc.cncb.ac.cn/gsa-human/browse/HRA007853)	15480337	100000
HPLXTCR03472	Healthy donor (HD)	32	male	Model construction cohort	PBMC	HD_0	Lung TCR DB (https://www.lungtcr.com/); ‌GSA-Human(https://ngdc.cncb.ac.cn/gsa-human/browse/HRA007853)	12154659	100000
HPLXTCR03473	Healthy donor (HD)	53	female	Model construction cohort	PBMC	HD_0	Lung TCR DB (https://www.lungtcr.com/); ‌GSA-Human(https://ngdc.cncb.ac.cn/gsa-human/browse/HRA007853)	13475074	100000
HPLXTCR03474	Healthy donor (HD)	59	male	Model construction cohort	PBMC	HD_0	Lung TCR DB (https://www.lungtcr.com/); ‌GSA-Human(https://ngdc.cncb.ac.cn/gsa-human/browse/HRA007853)	18203564	100000
HPLXTCR03475	Healthy donor (HD)	38	female	Model construction cohort	PBMC	HD_0	Lung TCR DB (https://www.lungtcr.com/); ‌GSA-Human(https://ngdc.cncb.ac.cn/gsa-human/browse/HRA007853)	17821795	100000
HPLXTCR03476	Healthy donor (HD)	42	female	Model construction cohort	PBMC	HD_0	Lung TCR DB (https://www.lungtcr.com/); ‌GSA-Human(https://ngdc.cncb.ac.cn/gsa-human/browse/HRA007853)	14443723	100000
HPLXTCR03477	Healthy donor (HD)	72	male	Model construction cohort	PBMC	HD_0	Lung TCR DB (https://www.lungtcr.com/); ‌GSA-Human(https://ngdc.cncb.ac.cn/gsa-human/browse/HRA007853)	20010754	100000
HPLXTCR03478	Healthy donor (HD)	49	male	Model construction cohort	PBMC	HD_0	Lung TCR DB (https://www.lungtcr.com/); ‌GSA-Human(https://ngdc.cncb.ac.cn/gsa-human/browse/HRA007853)	18572464	100000
HPLXTCR03479	Healthy donor (HD)	43	female	Model construction cohort	PBMC	HD_0	Lung TCR DB (https://www.lungtcr.com/); ‌GSA-Human(https://ngdc.cncb.ac.cn/gsa-human/browse/HRA007853)	13892251	100000
HPLXTCR03480	Healthy donor (HD)	47	female	Model construction cohort	PBMC	HD_0	Lung TCR DB (https://www.lungtcr.com/); ‌GSA-Human(https://ngdc.cncb.ac.cn/gsa-human/browse/HRA007853)	23272414	100000
HPLXTCR03481	Healthy donor (HD)	49	male	Model construction cohort	PBMC	HD_0	Lung TCR DB (https://www.lungtcr.com/); ‌GSA-Human(https://ngdc.cncb.ac.cn/gsa-human/browse/HRA007853)	13802585	100000
HPLXTCR03482	Healthy donor (HD)	31	male	Model construction cohort	PBMC	HD_0	Lung TCR DB (https://www.lungtcr.com/); ‌GSA-Human(https://ngdc.cncb.ac.cn/gsa-human/browse/HRA007853)	19311953	100000
HPLXTCR03483	Healthy donor (HD)	48	male	Model construction cohort	PBMC	HD_0	Lung TCR DB (https://www.lungtcr.com/); ‌GSA-Human(https://ngdc.cncb.ac.cn/gsa-human/browse/HRA007853)	16205868	100000
HPLXTCR03484	Healthy donor (HD)	54	male	Model construction cohort	PBMC	HD_0	Lung TCR DB (https://www.lungtcr.com/); ‌GSA-Human(https://ngdc.cncb.ac.cn/gsa-human/browse/HRA007853)	12150560	100000
HPLXTCR03485	Healthy donor (HD)	43	female	Model construction cohort	PBMC	HD_0	Lung TCR DB (https://www.lungtcr.com/); ‌GSA-Human(https://ngdc.cncb.ac.cn/gsa-human/browse/HRA007853)	13992322	100000
HPLXTCR03486	Healthy donor (HD)	35	male	Model construction cohort	PBMC	HD_0	Lung TCR DB (https://www.lungtcr.com/); ‌GSA-Human(https://ngdc.cncb.ac.cn/gsa-human/browse/HRA007853)	18943358	100000
HPLXTCR03487	Healthy donor (HD)	42	female	Internal validation cohort	PBMC	HD_1	Lung TCR DB (https://www.lungtcr.com/); ‌GSA-Human(https://ngdc.cncb.ac.cn/gsa-human/browse/HRA007853)	24937386	100000
HPLXTCR03488	Healthy donor (HD)	46	male	Model construction cohort	PBMC	HD_0	Lung TCR DB (https://www.lungtcr.com/); ‌GSA-Human(https://ngdc.cncb.ac.cn/gsa-human/browse/HRA007853)	21526894	100000
HPLXTCR03489	Healthy donor (HD)	57	male	Model construction cohort	PBMC	HD_0	Lung TCR DB (https://www.lungtcr.com/); ‌GSA-Human(https://ngdc.cncb.ac.cn/gsa-human/browse/HRA007853)	12114300	100000
HPLXTCR03490	Healthy donor (HD)	23	female	Model construction cohort	PBMC	HD_0	Lung TCR DB (https://www.lungtcr.com/); ‌GSA-Human(https://ngdc.cncb.ac.cn/gsa-human/browse/HRA007853)	18169684	100000
HPLXTCR03491	Healthy donor (HD)	36	male	Model construction cohort	PBMC	HD_0	Lung TCR DB (https://www.lungtcr.com/); ‌GSA-Human(https://ngdc.cncb.ac.cn/gsa-human/browse/HRA007853)	16758182	100000
HPLXTCR03492	Healthy donor (HD)	52	male	Model construction cohort	PBMC	HD_0	Lung TCR DB (https://www.lungtcr.com/); ‌GSA-Human(https://ngdc.cncb.ac.cn/gsa-human/browse/HRA007853)	13054610	100000
HPLXTCR03493	Healthy donor (HD)	42	male	Model construction cohort	PBMC	HD_0	Lung TCR DB (https://www.lungtcr.com/); ‌GSA-Human(https://ngdc.cncb.ac.cn/gsa-human/browse/HRA007853)	13976605	100000
HPLXTCR03494	Healthy donor (HD)	52	female	Internal validation cohort	PBMC	HD_1	Lung TCR DB (https://www.lungtcr.com/); ‌GSA-Human(https://ngdc.cncb.ac.cn/gsa-human/browse/HRA007853)	12655092	100000
HPLXTCR03495	Healthy donor (HD)	53	male	Model construction cohort	PBMC	HD_0	Lung TCR DB (https://www.lungtcr.com/); ‌GSA-Human(https://ngdc.cncb.ac.cn/gsa-human/browse/HRA007853)	11748169	100000
HPLXTCR03496	Healthy donor (HD)	30	female	Model construction cohort	PBMC	HD_0	Lung TCR DB (https://www.lungtcr.com/); ‌GSA-Human(https://ngdc.cncb.ac.cn/gsa-human/browse/HRA007853)	13378268	100000
HPLXTCR03497	Healthy donor (HD)	46	male	Internal validation cohort	PBMC	HD_1	Lung TCR DB (https://www.lungtcr.com/); ‌GSA-Human(https://ngdc.cncb.ac.cn/gsa-human/browse/HRA007853)	12477185	100000
HPLXTCR03498	Healthy donor (HD)	75	male	Model construction cohort	PBMC	HD_0	Lung TCR DB (https://www.lungtcr.com/); ‌GSA-Human(https://ngdc.cncb.ac.cn/gsa-human/browse/HRA007853)	14324690	100000
HPLXTCR03499	Healthy donor (HD)	52	female	Model construction cohort	PBMC	HD_0	Lung TCR DB (https://www.lungtcr.com/); ‌GSA-Human(https://ngdc.cncb.ac.cn/gsa-human/browse/HRA007853)	16482026	100000
HPLXTCR03500	Healthy donor (HD)	58	male	Model construction cohort	PBMC	HD_0	Lung TCR DB (https://www.lungtcr.com/); ‌GSA-Human(https://ngdc.cncb.ac.cn/gsa-human/browse/HRA007853)	11414582	100000
HPLXTCR03501	Healthy donor (HD)	57	male	Model construction cohort	PBMC	HD_0	Lung TCR DB (https://www.lungtcr.com/); ‌GSA-Human(https://ngdc.cncb.ac.cn/gsa-human/browse/HRA007853)	14151969	100000
HPLXTCR03502	Healthy donor (HD)	24	male	Model construction cohort	PBMC	HD_0	Lung TCR DB (https://www.lungtcr.com/); ‌GSA-Human(https://ngdc.cncb.ac.cn/gsa-human/browse/HRA007853)	16505741	100000
HPLXTCR03503	Healthy donor (HD)	42	male	Model construction cohort	PBMC	HD_0	Lung TCR DB (https://www.lungtcr.com/); ‌GSA-Human(https://ngdc.cncb.ac.cn/gsa-human/browse/HRA007853)	17604130	100000
HPLXTCR03504	Healthy donor (HD)	40	male	Model construction cohort	PBMC	HD_0	Lung TCR DB (https://www.lungtcr.com/); ‌GSA-Human(https://ngdc.cncb.ac.cn/gsa-human/browse/HRA007853)	13735531	100000
HPLXTCR03505	Healthy donor (HD)	41	male	Model construction cohort	PBMC	HD_0	Lung TCR DB (https://www.lungtcr.com/); ‌GSA-Human(https://ngdc.cncb.ac.cn/gsa-human/browse/HRA007853)	11889539	100000
HPLXTCR03506	Healthy donor (HD)	57	male	Model construction cohort	PBMC	HD_0	Lung TCR DB (https://www.lungtcr.com/); ‌GSA-Human(https://ngdc.cncb.ac.cn/gsa-human/browse/HRA007853)	14416046	100000
HPLXTCR03507	Healthy donor (HD)	40	male	Model construction cohort	PBMC	HD_0	Lung TCR DB (https://www.lungtcr.com/); ‌GSA-Human(https://ngdc.cncb.ac.cn/gsa-human/browse/HRA007853)	12353994	100000
HPLXTCR03508	Healthy donor (HD)	45	male	Internal validation cohort	PBMC	HD_1	Lung TCR DB (https://www.lungtcr.com/); ‌GSA-Human(https://ngdc.cncb.ac.cn/gsa-human/browse/HRA007853)	13649222	100000
HPLXTCR03509	Healthy donor (HD)	56	male	Internal validation cohort	PBMC	HD_1	Lung TCR DB (https://www.lungtcr.com/); ‌GSA-Human(https://ngdc.cncb.ac.cn/gsa-human/browse/HRA007853)	14680375	100000
HPLXTCR03510	Healthy donor (HD)	51	male	Model construction cohort	PBMC	HD_0	Lung TCR DB (https://www.lungtcr.com/); ‌GSA-Human(https://ngdc.cncb.ac.cn/gsa-human/browse/HRA007853)	15117716	100000
HPLXTCR03511	Healthy donor (HD)	51	male	Model construction cohort	PBMC	HD_0	Lung TCR DB (https://www.lungtcr.com/); ‌GSA-Human(https://ngdc.cncb.ac.cn/gsa-human/browse/HRA007853)	15785120	100000
HPLXTCR03512	Healthy donor (HD)	53	male	Model construction cohort	PBMC	HD_0	Lung TCR DB (https://www.lungtcr.com/); ‌GSA-Human(https://ngdc.cncb.ac.cn/gsa-human/browse/HRA007853)	14037701	100000
HPLXTCR03513	Healthy donor (HD)	34	male	Model construction cohort	PBMC	HD_0	Lung TCR DB (https://www.lungtcr.com/); ‌GSA-Human(https://ngdc.cncb.ac.cn/gsa-human/browse/HRA007853)	14938902	100000
HPLXTCR03514	Healthy donor (HD)	52	male	Model construction cohort	PBMC	HD_0	Lung TCR DB (https://www.lungtcr.com/); ‌GSA-Human(https://ngdc.cncb.ac.cn/gsa-human/browse/HRA007853)	17458724	100000
HPLXTCR03515	Healthy donor (HD)	58	male	Model construction cohort	PBMC	HD_0	Lung TCR DB (https://www.lungtcr.com/); ‌GSA-Human(https://ngdc.cncb.ac.cn/gsa-human/browse/HRA007853)	13108118	100000
HPLXTCR03516	Healthy donor (HD)	55	male	Model construction cohort	PBMC	HD_0	Lung TCR DB (https://www.lungtcr.com/); ‌GSA-Human(https://ngdc.cncb.ac.cn/gsa-human/browse/HRA007853)	13993658	100000
HPLXTCR03517	Healthy donor (HD)	32	female	Model construction cohort	PBMC	HD_0	Lung TCR DB (https://www.lungtcr.com/); ‌GSA-Human(https://ngdc.cncb.ac.cn/gsa-human/browse/HRA007853)	18596642	100000
HPLXTCR03518	Healthy donor (HD)	41	male	Model construction cohort	PBMC	HD_0	Lung TCR DB (https://www.lungtcr.com/); ‌GSA-Human(https://ngdc.cncb.ac.cn/gsa-human/browse/HRA007853)	19892227	100000
HPLXTCR03519	Healthy donor (HD)	29	female	Internal validation cohort	PBMC	HD_1	Lung TCR DB (https://www.lungtcr.com/); ‌GSA-Human(https://ngdc.cncb.ac.cn/gsa-human/browse/HRA007853)	13254871	100000
HPLXTCR03520	Healthy donor (HD)	31	male	Model construction cohort	PBMC	HD_0	Lung TCR DB (https://www.lungtcr.com/); ‌GSA-Human(https://ngdc.cncb.ac.cn/gsa-human/browse/HRA007853)	16959370	100000
HPLXTCR03521	Healthy donor (HD)	26	female	Model construction cohort	PBMC	HD_0	Lung TCR DB (https://www.lungtcr.com/); ‌GSA-Human(https://ngdc.cncb.ac.cn/gsa-human/browse/HRA007853)	12141228	100000
HPLXTCR03522	Healthy donor (HD)	47	male	Model construction cohort	PBMC	HD_0	Lung TCR DB (https://www.lungtcr.com/); ‌GSA-Human(https://ngdc.cncb.ac.cn/gsa-human/browse/HRA007853)	15810881	100000
HPLXTCR03523	Healthy donor (HD)	52	female	Internal validation cohort	PBMC	HD_1	Lung TCR DB (https://www.lungtcr.com/); ‌GSA-Human(https://ngdc.cncb.ac.cn/gsa-human/browse/HRA007853)	15586172	100000
HPLXTCR03524	Healthy donor (HD)	39	male	Model construction cohort	PBMC	HD_0	Lung TCR DB (https://www.lungtcr.com/); ‌GSA-Human(https://ngdc.cncb.ac.cn/gsa-human/browse/HRA007853)	14531246	100000
HPLXTCR03525	Healthy donor (HD)	42	male	Model construction cohort	PBMC	HD_0	Lung TCR DB (https://www.lungtcr.com/); ‌GSA-Human(https://ngdc.cncb.ac.cn/gsa-human/browse/HRA007853)	17798769	100000
HPLXTCR03526	Healthy donor (HD)	47	male	Internal validation cohort	PBMC	HD_1	Lung TCR DB (https://www.lungtcr.com/); ‌GSA-Human(https://ngdc.cncb.ac.cn/gsa-human/browse/HRA007853)	12496599	100000
HPLXTCR03527	Healthy donor (HD)	42	male	Model construction cohort	PBMC	HD_0	Lung TCR DB (https://www.lungtcr.com/); ‌GSA-Human(https://ngdc.cncb.ac.cn/gsa-human/browse/HRA007853)	12262765	100000
HPLXTCR03528	Healthy donor (HD)	30	male	Model construction cohort	PBMC	HD_0	Lung TCR DB (https://www.lungtcr.com/); ‌GSA-Human(https://ngdc.cncb.ac.cn/gsa-human/browse/HRA007853)	19975604	100000
HPLXTCR03529	Healthy donor (HD)	41	female	Model construction cohort	PBMC	HD_0	Lung TCR DB (https://www.lungtcr.com/); ‌GSA-Human(https://ngdc.cncb.ac.cn/gsa-human/browse/HRA007853)	12358923	100000
HPLXTCR03530	Healthy donor (HD)	34	female	Internal validation cohort	PBMC	HD_1	Lung TCR DB (https://www.lungtcr.com/); ‌GSA-Human(https://ngdc.cncb.ac.cn/gsa-human/browse/HRA007853)	15883766	100000
HPLXTCR03531	Healthy donor (HD)	30	female	Model construction cohort	PBMC	HD_0	Lung TCR DB (https://www.lungtcr.com/); ‌GSA-Human(https://ngdc.cncb.ac.cn/gsa-human/browse/HRA007853)	15094258	100000
HPLXTCR03532	Healthy donor (HD)	54	male	Model construction cohort	PBMC	HD_0	Lung TCR DB (https://www.lungtcr.com/); ‌GSA-Human(https://ngdc.cncb.ac.cn/gsa-human/browse/HRA007853)	15115575	100000
HPLXTCR03533	Healthy donor (HD)	47	female	Model construction cohort	PBMC	HD_0	Lung TCR DB (https://www.lungtcr.com/); ‌GSA-Human(https://ngdc.cncb.ac.cn/gsa-human/browse/HRA007853)	15709476	100000
HPLXTCR03534	Healthy donor (HD)	53	male	Model construction cohort	PBMC	HD_0	Lung TCR DB (https://www.lungtcr.com/); ‌GSA-Human(https://ngdc.cncb.ac.cn/gsa-human/browse/HRA007853)	14535458	100000
HPLXTCR03535	Healthy donor (HD)	58	male	Internal validation cohort	PBMC	HD_1	Lung TCR DB (https://www.lungtcr.com/); ‌GSA-Human(https://ngdc.cncb.ac.cn/gsa-human/browse/HRA007853)	15528240	100000
HPLXTCR03536	Healthy donor (HD)	52	male	Model construction cohort	PBMC	HD_0	Lung TCR DB (https://www.lungtcr.com/); ‌GSA-Human(https://ngdc.cncb.ac.cn/gsa-human/browse/HRA007853)	11660054	100000
HPLXTCR03537	Healthy donor (HD)	27	female	Model construction cohort	PBMC	HD_0	Lung TCR DB (https://www.lungtcr.com/); ‌GSA-Human(https://ngdc.cncb.ac.cn/gsa-human/browse/HRA007853)	9316560	100000
HPLXTCR03538	Healthy donor (HD)	53	male	Model construction cohort	PBMC	HD_0	Lung TCR DB (https://www.lungtcr.com/); ‌GSA-Human(https://ngdc.cncb.ac.cn/gsa-human/browse/HRA007853)	15940474	100000
HPLXTCR03539	Healthy donor (HD)	49	male	Model construction cohort	PBMC	HD_0	Lung TCR DB (https://www.lungtcr.com/); ‌GSA-Human(https://ngdc.cncb.ac.cn/gsa-human/browse/HRA007853)	10454599	100000
HPLXTCR03540	Healthy donor (HD)	50	female	Internal validation cohort	PBMC	HD_1	Lung TCR DB (https://www.lungtcr.com/); ‌GSA-Human(https://ngdc.cncb.ac.cn/gsa-human/browse/HRA007853)	11479706	100000
HPLXTCR03541	Healthy donor (HD)	60	male	Internal validation cohort	PBMC	HD_1	Lung TCR DB (https://www.lungtcr.com/); ‌GSA-Human(https://ngdc.cncb.ac.cn/gsa-human/browse/HRA007853)	17316385	100000
HPLXTCR03542	Healthy donor (HD)	61	male	Model construction cohort	PBMC	HD_0	Lung TCR DB (https://www.lungtcr.com/); ‌GSA-Human(https://ngdc.cncb.ac.cn/gsa-human/browse/HRA007853)	13353566	100000
HPLXTCR03543	Healthy donor (HD)	50	female	Model construction cohort	PBMC	HD_0	Lung TCR DB (https://www.lungtcr.com/); ‌GSA-Human(https://ngdc.cncb.ac.cn/gsa-human/browse/HRA007853)	10928485	100000
HPLXTCR03544	Healthy donor (HD)	54	male	Model construction cohort	PBMC	HD_0	Lung TCR DB (https://www.lungtcr.com/); ‌GSA-Human(https://ngdc.cncb.ac.cn/gsa-human/browse/HRA007853)	11024801	100000
HPLXTCR03545	Healthy donor (HD)	28	female	Model construction cohort	PBMC	HD_0	Lung TCR DB (https://www.lungtcr.com/); ‌GSA-Human(https://ngdc.cncb.ac.cn/gsa-human/browse/HRA007853)	10348242	100000
HPLXTCR03546	Healthy donor (HD)	40	male	Model construction cohort	PBMC	HD_0	Lung TCR DB (https://www.lungtcr.com/); ‌GSA-Human(https://ngdc.cncb.ac.cn/gsa-human/browse/HRA007853)	12086256	100000
HPLXTCR03547	Healthy donor (HD)	39	female	Model construction cohort	PBMC	HD_0	Lung TCR DB (https://www.lungtcr.com/); ‌GSA-Human(https://ngdc.cncb.ac.cn/gsa-human/browse/HRA007853)	8943030	100000
HPLXTCR03548	Healthy donor (HD)	36	female	Model construction cohort	PBMC	HD_0	Lung TCR DB (https://www.lungtcr.com/); ‌GSA-Human(https://ngdc.cncb.ac.cn/gsa-human/browse/HRA007853)	10646282	100000
HPLXTCR03549	Healthy donor (HD)	55	male	Model construction cohort	PBMC	HD_0	Lung TCR DB (https://www.lungtcr.com/); ‌GSA-Human(https://ngdc.cncb.ac.cn/gsa-human/browse/HRA007853)	11353308	100000
HPLXTCR03550	Healthy donor (HD)	46	male	Model construction cohort	PBMC	HD_0	Lung TCR DB (https://www.lungtcr.com/); ‌GSA-Human(https://ngdc.cncb.ac.cn/gsa-human/browse/HRA007853)	12306012	100000
HPLXTCR03551	Healthy donor (HD)	55	male	Model construction cohort	PBMC	HD_0	Lung TCR DB (https://www.lungtcr.com/); ‌GSA-Human(https://ngdc.cncb.ac.cn/gsa-human/browse/HRA007853)	7807018	100000
HPLXTCR03552	Healthy donor (HD)	48	male	Model construction cohort	PBMC	HD_0	Lung TCR DB (https://www.lungtcr.com/); ‌GSA-Human(https://ngdc.cncb.ac.cn/gsa-human/browse/HRA007853)	14334066	100000
HPLXTCR03553	Healthy donor (HD)	35	female	Model construction cohort	PBMC	HD_0	Lung TCR DB (https://www.lungtcr.com/); ‌GSA-Human(https://ngdc.cncb.ac.cn/gsa-human/browse/HRA007853)	12651061	100000
HPLXTCR03554	Healthy donor (HD)	31	female	Model construction cohort	PBMC	HD_0	Lung TCR DB (https://www.lungtcr.com/); ‌GSA-Human(https://ngdc.cncb.ac.cn/gsa-human/browse/HRA007853)	13515067	100000
HPLXTCR03555	Healthy donor (HD)	51	male	Model construction cohort	PBMC	HD_0	Lung TCR DB (https://www.lungtcr.com/); ‌GSA-Human(https://ngdc.cncb.ac.cn/gsa-human/browse/HRA007853)	11680949	100000
HPLXTCR03556	Healthy donor (HD)	32	female	Model construction cohort	PBMC	HD_0	Lung TCR DB (https://www.lungtcr.com/); ‌GSA-Human(https://ngdc.cncb.ac.cn/gsa-human/browse/HRA007853)	9121583	100000
HPLXTCR03557	Healthy donor (HD)	51	female	Model construction cohort	PBMC	HD_0	Lung TCR DB (https://www.lungtcr.com/); ‌GSA-Human(https://ngdc.cncb.ac.cn/gsa-human/browse/HRA007853)	21256364	100000
HPLXTCR03558	Healthy donor (HD)	51	male	Model construction cohort	PBMC	HD_0	Lung TCR DB (https://www.lungtcr.com/); ‌GSA-Human(https://ngdc.cncb.ac.cn/gsa-human/browse/HRA007853)	9065041	100000
HPLXTCR03559	Healthy donor (HD)	41	female	Model construction cohort	PBMC	HD_0	Lung TCR DB (https://www.lungtcr.com/); ‌GSA-Human(https://ngdc.cncb.ac.cn/gsa-human/browse/HRA007853)	11575996	100000
HPLXTCR03560	Healthy donor (HD)	54	male	Model construction cohort	PBMC	HD_0	Lung TCR DB (https://www.lungtcr.com/); ‌GSA-Human(https://ngdc.cncb.ac.cn/gsa-human/browse/HRA007853)	13227054	100000
HPLXTCR03561	Healthy donor (HD)	31	female	Model construction cohort	PBMC	HD_0	Lung TCR DB (https://www.lungtcr.com/); ‌GSA-Human(https://ngdc.cncb.ac.cn/gsa-human/browse/HRA007853)	12200875	100000
HPLXTCR03562	Healthy donor (HD)	55	male	Model construction cohort	PBMC	HD_0	Lung TCR DB (https://www.lungtcr.com/); ‌GSA-Human(https://ngdc.cncb.ac.cn/gsa-human/browse/HRA007853)	13299910	100000
HPLXTCR03563	Healthy donor (HD)	55	male	Model construction cohort	PBMC	HD_0	Lung TCR DB (https://www.lungtcr.com/); ‌GSA-Human(https://ngdc.cncb.ac.cn/gsa-human/browse/HRA007853)	9789599	100000
HPLXTCR03564	Healthy donor (HD)	25	male	Model construction cohort	PBMC	HD_0	Lung TCR DB (https://www.lungtcr.com/); ‌GSA-Human(https://ngdc.cncb.ac.cn/gsa-human/browse/HRA007853)	12809340	100000
HPLXTCR03565	Healthy donor (HD)	59	male	Model construction cohort	PBMC	HD_0	Lung TCR DB (https://www.lungtcr.com/); ‌GSA-Human(https://ngdc.cncb.ac.cn/gsa-human/browse/HRA007853)	10051005	100000
HPLXTCR03566	Healthy donor (HD)	57	male	Model construction cohort	PBMC	HD_0	Lung TCR DB (https://www.lungtcr.com/); ‌GSA-Human(https://ngdc.cncb.ac.cn/gsa-human/browse/HRA007853)	13695226	100000
HPLXTCR03567	Healthy donor (HD)	54	male	Model construction cohort	PBMC	HD_0	Lung TCR DB (https://www.lungtcr.com/); ‌GSA-Human(https://ngdc.cncb.ac.cn/gsa-human/browse/HRA007853)	11723287	100000
HPLXTCR03568	Healthy donor (HD)	25	female	Model construction cohort	PBMC	HD_0	Lung TCR DB (https://www.lungtcr.com/); ‌GSA-Human(https://ngdc.cncb.ac.cn/gsa-human/browse/HRA007853)	15873733	100000
HPLXTCR03569	Healthy donor (HD)	55	male	Model construction cohort	PBMC	HD_0	Lung TCR DB (https://www.lungtcr.com/); ‌GSA-Human(https://ngdc.cncb.ac.cn/gsa-human/browse/HRA007853)	9817559	100000
HPLXTCR03570	Healthy donor (HD)	50	male	Model construction cohort	PBMC	HD_0	Lung TCR DB (https://www.lungtcr.com/); ‌GSA-Human(https://ngdc.cncb.ac.cn/gsa-human/browse/HRA007853)	13096809	100000
HPLXTCR03571	Healthy donor (HD)	24	male	Model construction cohort	PBMC	HD_0	Lung TCR DB (https://www.lungtcr.com/); ‌GSA-Human(https://ngdc.cncb.ac.cn/gsa-human/browse/HRA007853)	7488246	100000
HPLXTCR03572	Healthy donor (HD)	36	female	Model construction cohort	PBMC	HD_0	Lung TCR DB (https://www.lungtcr.com/); ‌GSA-Human(https://ngdc.cncb.ac.cn/gsa-human/browse/HRA007853)	14234803	100000
HPLXTCR03573	Healthy donor (HD)	42	male	Model construction cohort	PBMC	HD_0	Lung TCR DB (https://www.lungtcr.com/); ‌GSA-Human(https://ngdc.cncb.ac.cn/gsa-human/browse/HRA007853)	12111275	100000
HPLXTCR03574	Healthy donor (HD)	40	female	Model construction cohort	PBMC	HD_0	Lung TCR DB (https://www.lungtcr.com/); ‌GSA-Human(https://ngdc.cncb.ac.cn/gsa-human/browse/HRA007853)	10687537	100000
HPLXTCR03575	Healthy donor (HD)	58	male	Model construction cohort	PBMC	HD_0	Lung TCR DB (https://www.lungtcr.com/); ‌GSA-Human(https://ngdc.cncb.ac.cn/gsa-human/browse/HRA007853)	10291180	100000
HPLXTCR03576	Healthy donor (HD)	30	male	Model construction cohort	PBMC	HD_0	Lung TCR DB (https://www.lungtcr.com/); ‌GSA-Human(https://ngdc.cncb.ac.cn/gsa-human/browse/HRA007853)	14401299	100000
HPLXTCR03577	Healthy donor (HD)	56	male	Model construction cohort	PBMC	HD_0	Lung TCR DB (https://www.lungtcr.com/); ‌GSA-Human(https://ngdc.cncb.ac.cn/gsa-human/browse/HRA007853)	10509467	100000
HPLXTCR03578	Healthy donor (HD)	49	male	Model construction cohort	PBMC	HD_0	Lung TCR DB (https://www.lungtcr.com/); ‌GSA-Human(https://ngdc.cncb.ac.cn/gsa-human/browse/HRA007853)	11808875	100000
HPLXTCR03579	Healthy donor (HD)	47	male	Internal validation cohort	PBMC	HD_1	Lung TCR DB (https://www.lungtcr.com/); ‌GSA-Human(https://ngdc.cncb.ac.cn/gsa-human/browse/HRA007853)	11816747	100000
HPLXTCR03580	Healthy donor (HD)	51	male	Model construction cohort	PBMC	HD_0	Lung TCR DB (https://www.lungtcr.com/); ‌GSA-Human(https://ngdc.cncb.ac.cn/gsa-human/browse/HRA007853)	12325180	100000
HPLXTCR03581	Healthy donor (HD)	52	male	Model construction cohort	PBMC	HD_0	Lung TCR DB (https://www.lungtcr.com/); ‌GSA-Human(https://ngdc.cncb.ac.cn/gsa-human/browse/HRA007853)	10331742	100000
HPLXTCR03582	Healthy donor (HD)	54	male	Model construction cohort	PBMC	HD_0	Lung TCR DB (https://www.lungtcr.com/); ‌GSA-Human(https://ngdc.cncb.ac.cn/gsa-human/browse/HRA007853)	12137296	100000
HPLXTCR03583	Healthy donor (HD)	58	male	Model construction cohort	PBMC	HD_0	Lung TCR DB (https://www.lungtcr.com/); ‌GSA-Human(https://ngdc.cncb.ac.cn/gsa-human/browse/HRA007853)	11790367	100000
HPLXTCR03584	Healthy donor (HD)	25	female	Model construction cohort	PBMC	HD_0	Lung TCR DB (https://www.lungtcr.com/); ‌GSA-Human(https://ngdc.cncb.ac.cn/gsa-human/browse/HRA007853)	16551895	100000
HPLXTCR03585	Healthy donor (HD)	50	male	Internal validation cohort	PBMC	HD_1	Lung TCR DB (https://www.lungtcr.com/); ‌GSA-Human(https://ngdc.cncb.ac.cn/gsa-human/browse/HRA007853)	10843686	100000
HPLXTCR03586	Healthy donor (HD)	31	female	Internal validation cohort	PBMC	HD_1	Lung TCR DB (https://www.lungtcr.com/); ‌GSA-Human(https://ngdc.cncb.ac.cn/gsa-human/browse/HRA007853)	12843808	100000
HPLXTCR03587	Healthy donor (HD)	34	male	Model construction cohort	PBMC	HD_0	Lung TCR DB (https://www.lungtcr.com/); ‌GSA-Human(https://ngdc.cncb.ac.cn/gsa-human/browse/HRA007853)	9440750	100000
HPLXTCR03588	Healthy donor (HD)	59	male	Model construction cohort	PBMC	HD_0	Lung TCR DB (https://www.lungtcr.com/); ‌GSA-Human(https://ngdc.cncb.ac.cn/gsa-human/browse/HRA007853)	11694478	100000
HPLXTCR03589	Healthy donor (HD)	34	male	Internal validation cohort	PBMC	HD_1	Lung TCR DB (https://www.lungtcr.com/); ‌GSA-Human(https://ngdc.cncb.ac.cn/gsa-human/browse/HRA007853)	12833778	100000
HPLXTCR03590	Healthy donor (HD)	26	male	Model construction cohort	PBMC	HD_0	Lung TCR DB (https://www.lungtcr.com/); ‌GSA-Human(https://ngdc.cncb.ac.cn/gsa-human/browse/HRA007853)	11979300	100000
HPLXTCR04251	Healthy donor (HD)	50	male	Model construction cohort	PBMC	HD_0	Lung TCR DB (https://www.lungtcr.com/); ‌GSA-Human(https://ngdc.cncb.ac.cn/gsa-human/browse/HRA007853)	20368551	100000
HPLXTCR04252	Healthy donor (HD)	49	female	Model construction cohort	PBMC	HD_0	Lung TCR DB (https://www.lungtcr.com/); ‌GSA-Human(https://ngdc.cncb.ac.cn/gsa-human/browse/HRA007853)	20097946	100000
HPLXTCR04253	Healthy donor (HD)	51	male	Internal validation cohort	PBMC	HD_1	Lung TCR DB (https://www.lungtcr.com/); ‌GSA-Human(https://ngdc.cncb.ac.cn/gsa-human/browse/HRA007853)	26144661	100000
HPLXTCR04254	Healthy donor (HD)	55	female	Internal validation cohort	PBMC	HD_1	Lung TCR DB (https://www.lungtcr.com/); ‌GSA-Human(https://ngdc.cncb.ac.cn/gsa-human/browse/HRA007853)	15566165	100000
HPLXTCR04255	Healthy donor (HD)	30	female	Model construction cohort	PBMC	HD_0	Lung TCR DB (https://www.lungtcr.com/); ‌GSA-Human(https://ngdc.cncb.ac.cn/gsa-human/browse/HRA007853)	20842336	100000
HPLXTCR04256	Healthy donor (HD)	32	female	Model construction cohort	PBMC	HD_0	Lung TCR DB (https://www.lungtcr.com/); ‌GSA-Human(https://ngdc.cncb.ac.cn/gsa-human/browse/HRA007853)	15494316	100000
HPLXTCR04257	Healthy donor (HD)	32	female	Internal validation cohort	PBMC	HD_1	Lung TCR DB (https://www.lungtcr.com/); ‌GSA-Human(https://ngdc.cncb.ac.cn/gsa-human/browse/HRA007853)	20336187	100000
HPLXTCR04258	Healthy donor (HD)	49	female	Model construction cohort	PBMC	HD_0	Lung TCR DB (https://www.lungtcr.com/); ‌GSA-Human(https://ngdc.cncb.ac.cn/gsa-human/browse/HRA007853)	26332759	100000
HPLXTCR04259	Healthy donor (HD)	50	male	Internal validation cohort	PBMC	HD_1	Lung TCR DB (https://www.lungtcr.com/); ‌GSA-Human(https://ngdc.cncb.ac.cn/gsa-human/browse/HRA007853)	16958638	100000
HPLXTCR04260	Healthy donor (HD)	40	female	Model construction cohort	PBMC	HD_0	Lung TCR DB (https://www.lungtcr.com/); ‌GSA-Human(https://ngdc.cncb.ac.cn/gsa-human/browse/HRA007853)	18891405	100000
HPLXTCR04261	Healthy donor (HD)	29	female	Internal validation cohort	PBMC	HD_1	Lung TCR DB (https://www.lungtcr.com/); ‌GSA-Human(https://ngdc.cncb.ac.cn/gsa-human/browse/HRA007853)	17899556	100000
HPLXTCR04262	Healthy donor (HD)	52	male	Model construction cohort	PBMC	HD_0	Lung TCR DB (https://www.lungtcr.com/); ‌GSA-Human(https://ngdc.cncb.ac.cn/gsa-human/browse/HRA007853)	14446213	100000
HPLXTCR04263	Healthy donor (HD)	45	male	Model construction cohort	PBMC	HD_0	Lung TCR DB (https://www.lungtcr.com/); ‌GSA-Human(https://ngdc.cncb.ac.cn/gsa-human/browse/HRA007853)	15654911	100000
HPLXTCR04264	Healthy donor (HD)	38	female	Model construction cohort	PBMC	HD_0	Lung TCR DB (https://www.lungtcr.com/); ‌GSA-Human(https://ngdc.cncb.ac.cn/gsa-human/browse/HRA007853)	17261644	100000
HPLXTCR04265	Healthy donor (HD)	51	female	Model construction cohort	PBMC	HD_0	Lung TCR DB (https://www.lungtcr.com/); ‌GSA-Human(https://ngdc.cncb.ac.cn/gsa-human/browse/HRA007853)	13093795	100000
HPLXTCR04266	Healthy donor (HD)	54	male	Model construction cohort	PBMC	HD_0	Lung TCR DB (https://www.lungtcr.com/); ‌GSA-Human(https://ngdc.cncb.ac.cn/gsa-human/browse/HRA007853)	16330604	100000
HPLXTCR04267	Healthy donor (HD)	37	female	Model construction cohort	PBMC	HD_0	Lung TCR DB (https://www.lungtcr.com/); ‌GSA-Human(https://ngdc.cncb.ac.cn/gsa-human/browse/HRA007853)	16663392	100000
HPLXTCR04268	Healthy donor (HD)	41	female	Model construction cohort	PBMC	HD_0	Lung TCR DB (https://www.lungtcr.com/); ‌GSA-Human(https://ngdc.cncb.ac.cn/gsa-human/browse/HRA007853)	19032287	100000
HPLXTCR04269	Healthy donor (HD)	43	male	Model construction cohort	PBMC	HD_0	Lung TCR DB (https://www.lungtcr.com/); ‌GSA-Human(https://ngdc.cncb.ac.cn/gsa-human/browse/HRA007853)	17654746	100000
HPLXTCR04270	Healthy donor (HD)	34	female	Internal validation cohort	PBMC	HD_1	Lung TCR DB (https://www.lungtcr.com/); ‌GSA-Human(https://ngdc.cncb.ac.cn/gsa-human/browse/HRA007853)	20465092	100000
HPLXTCR04271	Healthy donor (HD)	52	female	Model construction cohort	PBMC	HD_0	Lung TCR DB (https://www.lungtcr.com/); ‌GSA-Human(https://ngdc.cncb.ac.cn/gsa-human/browse/HRA007853)	16786994	100000
HPLXTCR04272	Healthy donor (HD)	33	female	Model construction cohort	PBMC	HD_0	Lung TCR DB (https://www.lungtcr.com/); ‌GSA-Human(https://ngdc.cncb.ac.cn/gsa-human/browse/HRA007853)	20055059	100000
HPLXTCR04273	Healthy donor (HD)	60	male	Model construction cohort	PBMC	HD_0	Lung TCR DB (https://www.lungtcr.com/); ‌GSA-Human(https://ngdc.cncb.ac.cn/gsa-human/browse/HRA007853)	6080665	100000
HPLXTCR04274	Healthy donor (HD)	42	male	Model construction cohort	PBMC	HD_0	Lung TCR DB (https://www.lungtcr.com/); ‌GSA-Human(https://ngdc.cncb.ac.cn/gsa-human/browse/HRA007853)	6064539	100000
HPLXTCR04275	Healthy donor (HD)	36	female	Internal validation cohort	PBMC	HD_1	Lung TCR DB (https://www.lungtcr.com/); ‌GSA-Human(https://ngdc.cncb.ac.cn/gsa-human/browse/HRA007853)	7299016	100000
HPLXTCR04276	Healthy donor (HD)	52	male	Model construction cohort	PBMC	HD_0	Lung TCR DB (https://www.lungtcr.com/); ‌GSA-Human(https://ngdc.cncb.ac.cn/gsa-human/browse/HRA007853)	7130155	100000
HPLXTCR04277	Healthy donor (HD)	42	female	Model construction cohort	PBMC	HD_0	Lung TCR DB (https://www.lungtcr.com/); ‌GSA-Human(https://ngdc.cncb.ac.cn/gsa-human/browse/HRA007853)	6192983	100000
HPLXTCR04278	Healthy donor (HD)	57	female	Model construction cohort	PBMC	HD_0	Lung TCR DB (https://www.lungtcr.com/); ‌GSA-Human(https://ngdc.cncb.ac.cn/gsa-human/browse/HRA007853)	6765496	100000
HPLXTCR04279	Healthy donor (HD)	23	female	Model construction cohort	PBMC	HD_0	Lung TCR DB (https://www.lungtcr.com/); ‌GSA-Human(https://ngdc.cncb.ac.cn/gsa-human/browse/HRA007853)	6763867	100000
HPLXTCR04280	Healthy donor (HD)	48	male	Model construction cohort	PBMC	HD_0	Lung TCR DB (https://www.lungtcr.com/); ‌GSA-Human(https://ngdc.cncb.ac.cn/gsa-human/browse/HRA007853)	7009986	100000
HPLXTCR04281	Healthy donor (HD)	43	male	Model construction cohort	PBMC	HD_0	Lung TCR DB (https://www.lungtcr.com/); ‌GSA-Human(https://ngdc.cncb.ac.cn/gsa-human/browse/HRA007853)	7250146	100000
HPLXTCR04282	Healthy donor (HD)	29	female	Model construction cohort	PBMC	HD_0	Lung TCR DB (https://www.lungtcr.com/); ‌GSA-Human(https://ngdc.cncb.ac.cn/gsa-human/browse/HRA007853)	7443082	100000
HPLXTCR04283	Healthy donor (HD)	35	female	Model construction cohort	PBMC	HD_0	Lung TCR DB (https://www.lungtcr.com/); ‌GSA-Human(https://ngdc.cncb.ac.cn/gsa-human/browse/HRA007853)	6963098	100000
HPLXTCR04284	Healthy donor (HD)	47	male	Model construction cohort	PBMC	HD_0	Lung TCR DB (https://www.lungtcr.com/); ‌GSA-Human(https://ngdc.cncb.ac.cn/gsa-human/browse/HRA007853)	6629795	100000
HPLXTCR04285	Healthy donor (HD)	40	male	Model construction cohort	PBMC	HD_0	Lung TCR DB (https://www.lungtcr.com/); ‌GSA-Human(https://ngdc.cncb.ac.cn/gsa-human/browse/HRA007853)	5546117	100000
HPLXTCR04286	Healthy donor (HD)	37	female	Model construction cohort	PBMC	HD_0	Lung TCR DB (https://www.lungtcr.com/); ‌GSA-Human(https://ngdc.cncb.ac.cn/gsa-human/browse/HRA007853)	7427946	100000
HPLXTCR04287	Healthy donor (HD)	38	male	Model construction cohort	PBMC	HD_0	Lung TCR DB (https://www.lungtcr.com/); ‌GSA-Human(https://ngdc.cncb.ac.cn/gsa-human/browse/HRA007853)	6294905	100000
HPLXTCR04288	Healthy donor (HD)	31	female	Model construction cohort	PBMC	HD_0	Lung TCR DB (https://www.lungtcr.com/); ‌GSA-Human(https://ngdc.cncb.ac.cn/gsa-human/browse/HRA007853)	6742546	100000
HPLXTCR04289	Healthy donor (HD)	44	female	Model construction cohort	PBMC	HD_0	Lung TCR DB (https://www.lungtcr.com/); ‌GSA-Human(https://ngdc.cncb.ac.cn/gsa-human/browse/HRA007853)	6034732	100000
HPLXTCR04290	Healthy donor (HD)	48	male	Internal validation cohort	PBMC	HD_1	Lung TCR DB (https://www.lungtcr.com/); ‌GSA-Human(https://ngdc.cncb.ac.cn/gsa-human/browse/HRA007853)	6504210	100000
HPLXTCR04291	Healthy donor (HD)	54	male	Model construction cohort	PBMC	HD_0	Lung TCR DB (https://www.lungtcr.com/); ‌GSA-Human(https://ngdc.cncb.ac.cn/gsa-human/browse/HRA007853)	7985770	100000
HPLXTCR04292	Healthy donor (HD)	36	male	Internal validation cohort	PBMC	HD_1	Lung TCR DB (https://www.lungtcr.com/); ‌GSA-Human(https://ngdc.cncb.ac.cn/gsa-human/browse/HRA007853)	8023222	100000
HPLXTCR04293	Healthy donor (HD)	38	female	Model construction cohort	PBMC	HD_0	Lung TCR DB (https://www.lungtcr.com/); ‌GSA-Human(https://ngdc.cncb.ac.cn/gsa-human/browse/HRA007853)	6092509	100000
HPLXTCR04294	Healthy donor (HD)	39	male	Model construction cohort	PBMC	HD_0	Lung TCR DB (https://www.lungtcr.com/); ‌GSA-Human(https://ngdc.cncb.ac.cn/gsa-human/browse/HRA007853)	6532726	100000
HPLXTCR04295	Healthy donor (HD)	39	female	Model construction cohort	PBMC	HD_0	Lung TCR DB (https://www.lungtcr.com/); ‌GSA-Human(https://ngdc.cncb.ac.cn/gsa-human/browse/HRA007853)	6336002	100000
HPLXTCR04296	Healthy donor (HD)	51	male	Model construction cohort	PBMC	HD_0	Lung TCR DB (https://www.lungtcr.com/); ‌GSA-Human(https://ngdc.cncb.ac.cn/gsa-human/browse/HRA007853)	7394692	100000
HPLXTCR04297	Healthy donor (HD)	47	male	Model construction cohort	PBMC	HD_0	Lung TCR DB (https://www.lungtcr.com/); ‌GSA-Human(https://ngdc.cncb.ac.cn/gsa-human/browse/HRA007853)	5705827	100000
HPLXTCR04298	Healthy donor (HD)	53	male	Model construction cohort	PBMC	HD_0	Lung TCR DB (https://www.lungtcr.com/); ‌GSA-Human(https://ngdc.cncb.ac.cn/gsa-human/browse/HRA007853)	10037499	100000
HPLXTCR04299	Healthy donor (HD)	53	female	Internal validation cohort	PBMC	HD_1	Lung TCR DB (https://www.lungtcr.com/); ‌GSA-Human(https://ngdc.cncb.ac.cn/gsa-human/browse/HRA007853)	9016180	100000
HPLXTCR04300	Healthy donor (HD)	48	male	Model construction cohort	PBMC	HD_0	Lung TCR DB (https://www.lungtcr.com/); ‌GSA-Human(https://ngdc.cncb.ac.cn/gsa-human/browse/HRA007853)	6173664	100000
HPLXTCR04301	Healthy donor (HD)	46	female	Model construction cohort	PBMC	HD_0	Lung TCR DB (https://www.lungtcr.com/); ‌GSA-Human(https://ngdc.cncb.ac.cn/gsa-human/browse/HRA007853)	7196876	100000
HPLXTCR04302	Healthy donor (HD)	35	female	Model construction cohort	PBMC	HD_0	Lung TCR DB (https://www.lungtcr.com/); ‌GSA-Human(https://ngdc.cncb.ac.cn/gsa-human/browse/HRA007853)	9502218	100000
HPLXTCR04303	Healthy donor (HD)	42	male	Model construction cohort	PBMC	HD_0	Lung TCR DB (https://www.lungtcr.com/); ‌GSA-Human(https://ngdc.cncb.ac.cn/gsa-human/browse/HRA007853)	5979290	100000
HPLXTCR04304	Healthy donor (HD)	38	female	Model construction cohort	PBMC	HD_0	Lung TCR DB (https://www.lungtcr.com/); ‌GSA-Human(https://ngdc.cncb.ac.cn/gsa-human/browse/HRA007853)	7448797	100000
HPLXTCR04305	Healthy donor (HD)	39	male	Model construction cohort	PBMC	HD_0	Lung TCR DB (https://www.lungtcr.com/); ‌GSA-Human(https://ngdc.cncb.ac.cn/gsa-human/browse/HRA007853)	5703671	100000
HPLXTCR04306	Healthy donor (HD)	38	female	Model construction cohort	PBMC	HD_0	Lung TCR DB (https://www.lungtcr.com/); ‌GSA-Human(https://ngdc.cncb.ac.cn/gsa-human/browse/HRA007853)	6982014	100000
HPLXTCR04307	Healthy donor (HD)	46	male	Internal validation cohort	PBMC	HD_1	Lung TCR DB (https://www.lungtcr.com/); ‌GSA-Human(https://ngdc.cncb.ac.cn/gsa-human/browse/HRA007853)	6471593	100000
HPLXTCR04308	Healthy donor (HD)	47	female	Internal validation cohort	PBMC	HD_1	Lung TCR DB (https://www.lungtcr.com/); ‌GSA-Human(https://ngdc.cncb.ac.cn/gsa-human/browse/HRA007853)	6534697	100000
HPLXTCR04309	Healthy donor (HD)	41	female	Model construction cohort	PBMC	HD_0	Lung TCR DB (https://www.lungtcr.com/); ‌GSA-Human(https://ngdc.cncb.ac.cn/gsa-human/browse/HRA007853)	7164320	100000
HPLXTCR04310	Healthy donor (HD)	35	female	Model construction cohort	PBMC	HD_0	Lung TCR DB (https://www.lungtcr.com/); ‌GSA-Human(https://ngdc.cncb.ac.cn/gsa-human/browse/HRA007853)	6748548	100000
HPLXTCR04311	Healthy donor (HD)	45	male	Model construction cohort	PBMC	HD_0	Lung TCR DB (https://www.lungtcr.com/); ‌GSA-Human(https://ngdc.cncb.ac.cn/gsa-human/browse/HRA007853)	5962635	100000
HPLXTCR04312	Healthy donor (HD)	54	male	Model construction cohort	PBMC	HD_0	Lung TCR DB (https://www.lungtcr.com/); ‌GSA-Human(https://ngdc.cncb.ac.cn/gsa-human/browse/HRA007853)	6521247	100000
HPLXTCR04313	Healthy donor (HD)	59	male	Model construction cohort	PBMC	HD_0	Lung TCR DB (https://www.lungtcr.com/); ‌GSA-Human(https://ngdc.cncb.ac.cn/gsa-human/browse/HRA007853)	1815431	100000
HPLXTCR04314	Healthy donor (HD)	64	male	Internal validation cohort	PBMC	HD_1	Lung TCR DB (https://www.lungtcr.com/); ‌GSA-Human(https://ngdc.cncb.ac.cn/gsa-human/browse/HRA007853)	5867092	100000
HPLXTCR04315	Healthy donor (HD)	44	female	Model construction cohort	PBMC	HD_0	Lung TCR DB (https://www.lungtcr.com/); ‌GSA-Human(https://ngdc.cncb.ac.cn/gsa-human/browse/HRA007853)	6355280	100000
HPLXTCR04316	Healthy donor (HD)	54	male	Model construction cohort	PBMC	HD_0	Lung TCR DB (https://www.lungtcr.com/); ‌GSA-Human(https://ngdc.cncb.ac.cn/gsa-human/browse/HRA007853)	6242109	100000
HPLXTCR04317	Healthy donor (HD)	48	female	Model construction cohort	PBMC	HD_0	Lung TCR DB (https://www.lungtcr.com/); ‌GSA-Human(https://ngdc.cncb.ac.cn/gsa-human/browse/HRA007853)	7981070	100000
HPLXTCR04318	Healthy donor (HD)	51	male	Model construction cohort	PBMC	HD_0	Lung TCR DB (https://www.lungtcr.com/); ‌GSA-Human(https://ngdc.cncb.ac.cn/gsa-human/browse/HRA007853)	10581915	100000
HPLXTCR04319	Healthy donor (HD)	34	male	Model construction cohort	PBMC	HD_0	Lung TCR DB (https://www.lungtcr.com/); ‌GSA-Human(https://ngdc.cncb.ac.cn/gsa-human/browse/HRA007853)	7973104	100000
HPLXTCR04320	Healthy donor (HD)	38	female	Model construction cohort	PBMC	HD_0	Lung TCR DB (https://www.lungtcr.com/); ‌GSA-Human(https://ngdc.cncb.ac.cn/gsa-human/browse/HRA007853)	7511460	100000
HPLXTCR04321	Healthy donor (HD)	52	male	Model construction cohort	PBMC	HD_0	Lung TCR DB (https://www.lungtcr.com/); ‌GSA-Human(https://ngdc.cncb.ac.cn/gsa-human/browse/HRA007853)	7044566	100000
HPLXTCR04322	Healthy donor (HD)	59	male	Model construction cohort	PBMC	HD_0	Lung TCR DB (https://www.lungtcr.com/); ‌GSA-Human(https://ngdc.cncb.ac.cn/gsa-human/browse/HRA007853)	25422667	100000
HPLXTCR04323	Healthy donor (HD)	33	female	Model construction cohort	PBMC	HD_0	Lung TCR DB (https://www.lungtcr.com/); ‌GSA-Human(https://ngdc.cncb.ac.cn/gsa-human/browse/HRA007853)	18503515	100000
HPLXTCR04324	Healthy donor (HD)	33	female	Model construction cohort	PBMC	HD_0	Lung TCR DB (https://www.lungtcr.com/); ‌GSA-Human(https://ngdc.cncb.ac.cn/gsa-human/browse/HRA007853)	22476309	100000
HPLXTCR04325	Healthy donor (HD)	52	female	Model construction cohort	PBMC	HD_0	Lung TCR DB (https://www.lungtcr.com/); ‌GSA-Human(https://ngdc.cncb.ac.cn/gsa-human/browse/HRA007853)	12836417	100000
HPLXTCR04326	Healthy donor (HD)	36	female	Model construction cohort	PBMC	HD_0	Lung TCR DB (https://www.lungtcr.com/); ‌GSA-Human(https://ngdc.cncb.ac.cn/gsa-human/browse/HRA007853)	17088177	100000
HPLXTCR04327	Healthy donor (HD)	57	male	Model construction cohort	PBMC	HD_0	Lung TCR DB (https://www.lungtcr.com/); ‌GSA-Human(https://ngdc.cncb.ac.cn/gsa-human/browse/HRA007853)	26849261	100000
HPLXTCR04328	Healthy donor (HD)	54	female	Model construction cohort	PBMC	HD_0	Lung TCR DB (https://www.lungtcr.com/); ‌GSA-Human(https://ngdc.cncb.ac.cn/gsa-human/browse/HRA007853)	15622814	100000
HPLXTCR04329	Healthy donor (HD)	32	female	Model construction cohort	PBMC	HD_0	Lung TCR DB (https://www.lungtcr.com/); ‌GSA-Human(https://ngdc.cncb.ac.cn/gsa-human/browse/HRA007853)	21587872	100000
HPLXTCR04330	Healthy donor (HD)	45	male	Model construction cohort	PBMC	HD_0	Lung TCR DB (https://www.lungtcr.com/); ‌GSA-Human(https://ngdc.cncb.ac.cn/gsa-human/browse/HRA007853)	25538128	100000
HPLXTCR04331	Healthy donor (HD)	30	female	Model construction cohort	PBMC	HD_0	Lung TCR DB (https://www.lungtcr.com/); ‌GSA-Human(https://ngdc.cncb.ac.cn/gsa-human/browse/HRA007853)	16765247	100000
HPLXTCR04332	Healthy donor (HD)	35	female	Model construction cohort	PBMC	HD_0	Lung TCR DB (https://www.lungtcr.com/); ‌GSA-Human(https://ngdc.cncb.ac.cn/gsa-human/browse/HRA007853)	23106186	100000
HPLXTCR04333	Healthy donor (HD)	48	male	Model construction cohort	PBMC	HD_0	Lung TCR DB (https://www.lungtcr.com/); ‌GSA-Human(https://ngdc.cncb.ac.cn/gsa-human/browse/HRA007853)	18860158	100000
HPLXTCR04334	Healthy donor (HD)	31	female	Model construction cohort	PBMC	HD_0	Lung TCR DB (https://www.lungtcr.com/); ‌GSA-Human(https://ngdc.cncb.ac.cn/gsa-human/browse/HRA007853)	18963873	100000
HPLXTCR04335	Healthy donor (HD)	55	male	Model construction cohort	PBMC	HD_0	Lung TCR DB (https://www.lungtcr.com/); ‌GSA-Human(https://ngdc.cncb.ac.cn/gsa-human/browse/HRA007853)	25561553	100000
HPLXTCR04336	Healthy donor (HD)	47	male	Model construction cohort	PBMC	HD_0	Lung TCR DB (https://www.lungtcr.com/); ‌GSA-Human(https://ngdc.cncb.ac.cn/gsa-human/browse/HRA007853)	23697433	100000
HPLXTCR04337	Healthy donor (HD)	31	female	Internal validation cohort	PBMC	HD_1	Lung TCR DB (https://www.lungtcr.com/); ‌GSA-Human(https://ngdc.cncb.ac.cn/gsa-human/browse/HRA007853)	26898125	100000
HPLXTCR04338	Healthy donor (HD)	54	female	Model construction cohort	PBMC	HD_0	Lung TCR DB (https://www.lungtcr.com/); ‌GSA-Human(https://ngdc.cncb.ac.cn/gsa-human/browse/HRA007853)	26597032	100000
HPLXTCR04339	Healthy donor (HD)	42	female	Model construction cohort	PBMC	HD_0	Lung TCR DB (https://www.lungtcr.com/); ‌GSA-Human(https://ngdc.cncb.ac.cn/gsa-human/browse/HRA007853)	24200872	100000
HPLXTCR04340	Healthy donor (HD)	52	male	Model construction cohort	PBMC	HD_0	Lung TCR DB (https://www.lungtcr.com/); ‌GSA-Human(https://ngdc.cncb.ac.cn/gsa-human/browse/HRA007853)	14949348	100000
HPLXTCR04341	Healthy donor (HD)	51	male	Model construction cohort	PBMC	HD_0	Lung TCR DB (https://www.lungtcr.com/); ‌GSA-Human(https://ngdc.cncb.ac.cn/gsa-human/browse/HRA007853)	16073788	100000
HPLXTCR04342	Healthy donor (HD)	52	female	Model construction cohort	PBMC	HD_0	Lung TCR DB (https://www.lungtcr.com/); ‌GSA-Human(https://ngdc.cncb.ac.cn/gsa-human/browse/HRA007853)	17196112	100000
HPLXTCR04343	Healthy donor (HD)	37	female	Model construction cohort	PBMC	HD_0	Lung TCR DB (https://www.lungtcr.com/); ‌GSA-Human(https://ngdc.cncb.ac.cn/gsa-human/browse/HRA007853)	15556683	100000
HPLXTCR04344	Healthy donor (HD)	33	female	Internal validation cohort	PBMC	HD_1	Lung TCR DB (https://www.lungtcr.com/); ‌GSA-Human(https://ngdc.cncb.ac.cn/gsa-human/browse/HRA007853)	14988025	100000
HPLXTCR04345	Healthy donor (HD)	31	female	Model construction cohort	PBMC	HD_0	Lung TCR DB (https://www.lungtcr.com/); ‌GSA-Human(https://ngdc.cncb.ac.cn/gsa-human/browse/HRA007853)	15070937	100000
HPLXTCR04346	Healthy donor (HD)	34	male	Model construction cohort	PBMC	HD_0	Lung TCR DB (https://www.lungtcr.com/); ‌GSA-Human(https://ngdc.cncb.ac.cn/gsa-human/browse/HRA007853)	17104296	100000
HPLXTCR04347	Healthy donor (HD)	47	male	Model construction cohort	PBMC	HD_0	Lung TCR DB (https://www.lungtcr.com/); ‌GSA-Human(https://ngdc.cncb.ac.cn/gsa-human/browse/HRA007853)	16459329	100000
HPLXTCR04348	Healthy donor (HD)	40	male	Model construction cohort	PBMC	HD_0	Lung TCR DB (https://www.lungtcr.com/); ‌GSA-Human(https://ngdc.cncb.ac.cn/gsa-human/browse/HRA007853)	16735521	100000
HPLXTCR04349	Healthy donor (HD)	39	female	Model construction cohort	PBMC	HD_0	Lung TCR DB (https://www.lungtcr.com/); ‌GSA-Human(https://ngdc.cncb.ac.cn/gsa-human/browse/HRA007853)	14234120	100000
HPLXTCR04350	Healthy donor (HD)	36	female	Model construction cohort	PBMC	HD_0	Lung TCR DB (https://www.lungtcr.com/); ‌GSA-Human(https://ngdc.cncb.ac.cn/gsa-human/browse/HRA007853)	16122629	100000
HPLXTCR04351	Healthy donor (HD)	43	female	Model construction cohort	PBMC	HD_0	Lung TCR DB (https://www.lungtcr.com/); ‌GSA-Human(https://ngdc.cncb.ac.cn/gsa-human/browse/HRA007853)	17461309	100000
HPLXTCR04352	Healthy donor (HD)	38	female	Model construction cohort	PBMC	HD_0	Lung TCR DB (https://www.lungtcr.com/); ‌GSA-Human(https://ngdc.cncb.ac.cn/gsa-human/browse/HRA007853)	24374614	100000
HPLXTCR04353	Healthy donor (HD)	51	male	Model construction cohort	PBMC	HD_0	Lung TCR DB (https://www.lungtcr.com/); ‌GSA-Human(https://ngdc.cncb.ac.cn/gsa-human/browse/HRA007853)	18410782	100000
HPLXTCR04354	Healthy donor (HD)	52	female	Model construction cohort	PBMC	HD_0	Lung TCR DB (https://www.lungtcr.com/); ‌GSA-Human(https://ngdc.cncb.ac.cn/gsa-human/browse/HRA007853)	23185943	100000
HPLXTCR04355	Healthy donor (HD)	40	male	Model construction cohort	PBMC	HD_0	Lung TCR DB (https://www.lungtcr.com/); ‌GSA-Human(https://ngdc.cncb.ac.cn/gsa-human/browse/HRA007853)	14234000	100000
HPLXTCR04356	Healthy donor (HD)	26	female	Model construction cohort	PBMC	HD_0	Lung TCR DB (https://www.lungtcr.com/); ‌GSA-Human(https://ngdc.cncb.ac.cn/gsa-human/browse/HRA007853)	19893356	100000
HPLXTCR04357	Healthy donor (HD)	58	female	Model construction cohort	PBMC	HD_0	Lung TCR DB (https://www.lungtcr.com/); ‌GSA-Human(https://ngdc.cncb.ac.cn/gsa-human/browse/HRA007853)	15091604	100000
HPLXTCR04358	Healthy donor (HD)	34	female	Internal validation cohort	PBMC	HD_1	Lung TCR DB (https://www.lungtcr.com/); ‌GSA-Human(https://ngdc.cncb.ac.cn/gsa-human/browse/HRA007853)	18495986	100000
HPLXTCR04359	Healthy donor (HD)	42	female	Model construction cohort	PBMC	HD_0	Lung TCR DB (https://www.lungtcr.com/); ‌GSA-Human(https://ngdc.cncb.ac.cn/gsa-human/browse/HRA007853)	20477280	100000
HPLXTCR04360	Healthy donor (HD)	38	male	Model construction cohort	PBMC	HD_0	Lung TCR DB (https://www.lungtcr.com/); ‌GSA-Human(https://ngdc.cncb.ac.cn/gsa-human/browse/HRA007853)	22699442	100000
HPLXTCR04361	Healthy donor (HD)	33	female	Model construction cohort	PBMC	HD_0	Lung TCR DB (https://www.lungtcr.com/); ‌GSA-Human(https://ngdc.cncb.ac.cn/gsa-human/browse/HRA007853)	19353905	100000
HPLXTCR04363	Healthy donor (HD)	41	male	Model construction cohort	PBMC	HD_0	Lung TCR DB (https://www.lungtcr.com/); ‌GSA-Human(https://ngdc.cncb.ac.cn/gsa-human/browse/HRA007853)	23132686	100000
HPLXTCR04364	Healthy donor (HD)	27	female	Model construction cohort	PBMC	HD_0	Lung TCR DB (https://www.lungtcr.com/); ‌GSA-Human(https://ngdc.cncb.ac.cn/gsa-human/browse/HRA007853)	20355646	100000
HPLXTCR04365	Healthy donor (HD)	36	female	Model construction cohort	PBMC	HD_0	Lung TCR DB (https://www.lungtcr.com/); ‌GSA-Human(https://ngdc.cncb.ac.cn/gsa-human/browse/HRA007853)	13741520	100000
HPLXTCR04366	Healthy donor (HD)	47	female	Model construction cohort	PBMC	HD_0	Lung TCR DB (https://www.lungtcr.com/); ‌GSA-Human(https://ngdc.cncb.ac.cn/gsa-human/browse/HRA007853)	19901517	100000
HPLXTCR04367	Healthy donor (HD)	52	male	Model construction cohort	PBMC	HD_0	Lung TCR DB (https://www.lungtcr.com/); ‌GSA-Human(https://ngdc.cncb.ac.cn/gsa-human/browse/HRA007853)	17626070	100000
HPLXTCR04368	Healthy donor (HD)	26	female	Model construction cohort	PBMC	HD_0	Lung TCR DB (https://www.lungtcr.com/); ‌GSA-Human(https://ngdc.cncb.ac.cn/gsa-human/browse/HRA007853)	18018631	100000
HPLXTCR04369	Healthy donor (HD)	25	female	Model construction cohort	PBMC	HD_0	Lung TCR DB (https://www.lungtcr.com/); ‌GSA-Human(https://ngdc.cncb.ac.cn/gsa-human/browse/HRA007853)	10659592	100000
HPLXTCR04370	Healthy donor (HD)	39	female	Model construction cohort	PBMC	HD_0	Lung TCR DB (https://www.lungtcr.com/); ‌GSA-Human(https://ngdc.cncb.ac.cn/gsa-human/browse/HRA007853)	11479600	100000
HPLXTCR04371	Healthy donor (HD)	36	male	Model construction cohort	PBMC	HD_0	Lung TCR DB (https://www.lungtcr.com/); ‌GSA-Human(https://ngdc.cncb.ac.cn/gsa-human/browse/HRA007853)	16824473	100000
HPLXTCR04372	Healthy donor (HD)	24	female	Model construction cohort	PBMC	HD_0	Lung TCR DB (https://www.lungtcr.com/); ‌GSA-Human(https://ngdc.cncb.ac.cn/gsa-human/browse/HRA007853)	9995727	100000
HPLXTCR04373	Healthy donor (HD)	39	female	Model construction cohort	PBMC	HD_0	Lung TCR DB (https://www.lungtcr.com/); ‌GSA-Human(https://ngdc.cncb.ac.cn/gsa-human/browse/HRA007853)	10210149	100000
HPLXTCR04374	Healthy donor (HD)	23	female	Model construction cohort	PBMC	HD_0	Lung TCR DB (https://www.lungtcr.com/); ‌GSA-Human(https://ngdc.cncb.ac.cn/gsa-human/browse/HRA007853)	3302714	100000
HPLXTCR04375	Healthy donor (HD)	52	female	Model construction cohort	PBMC	HD_0	Lung TCR DB (https://www.lungtcr.com/); ‌GSA-Human(https://ngdc.cncb.ac.cn/gsa-human/browse/HRA007853)	13353855	100000
HPLXTCR04376	Healthy donor (HD)	54	male	Model construction cohort	PBMC	HD_0	Lung TCR DB (https://www.lungtcr.com/); ‌GSA-Human(https://ngdc.cncb.ac.cn/gsa-human/browse/HRA007853)	5295762	100000
HPLXTCR04377	Healthy donor (HD)	26	female	Model construction cohort	PBMC	HD_0	Lung TCR DB (https://www.lungtcr.com/); ‌GSA-Human(https://ngdc.cncb.ac.cn/gsa-human/browse/HRA007853)	11501363	100000
HPLXTCR04378	Healthy donor (HD)	48	male	Model construction cohort	PBMC	HD_0	Lung TCR DB (https://www.lungtcr.com/); ‌GSA-Human(https://ngdc.cncb.ac.cn/gsa-human/browse/HRA007853)	13558686	100000
HPLXTCR04379	Healthy donor (HD)	40	female	Model construction cohort	PBMC	HD_0	Lung TCR DB (https://www.lungtcr.com/); ‌GSA-Human(https://ngdc.cncb.ac.cn/gsa-human/browse/HRA007853)	8111483	100000
HPLXTCR04380	Healthy donor (HD)	31	female	Model construction cohort	PBMC	HD_0	Lung TCR DB (https://www.lungtcr.com/); ‌GSA-Human(https://ngdc.cncb.ac.cn/gsa-human/browse/HRA007853)	10794471	100000
HPLXTCR04381	Healthy donor (HD)	55	male	Model construction cohort	PBMC	HD_0	Lung TCR DB (https://www.lungtcr.com/); ‌GSA-Human(https://ngdc.cncb.ac.cn/gsa-human/browse/HRA007853)	14083740	100000
HPLXTCR04382	Healthy donor (HD)	51	female	Internal validation cohort	PBMC	HD_1	Lung TCR DB (https://www.lungtcr.com/); ‌GSA-Human(https://ngdc.cncb.ac.cn/gsa-human/browse/HRA007853)	12365453	100000
HPLXTCR04383	Healthy donor (HD)	48	female	Model construction cohort	PBMC	HD_0	Lung TCR DB (https://www.lungtcr.com/); ‌GSA-Human(https://ngdc.cncb.ac.cn/gsa-human/browse/HRA007853)	10612086	100000
HPLXTCR04384	Healthy donor (HD)	40	female	Model construction cohort	PBMC	HD_0	Lung TCR DB (https://www.lungtcr.com/); ‌GSA-Human(https://ngdc.cncb.ac.cn/gsa-human/browse/HRA007853)	9920717	100000
HPLXTCR04385	Healthy donor (HD)	33	female	Model construction cohort	PBMC	HD_0	Lung TCR DB (https://www.lungtcr.com/); ‌GSA-Human(https://ngdc.cncb.ac.cn/gsa-human/browse/HRA007853)	13345013	100000
HPLXTCR04386	Healthy donor (HD)	48	male	Model construction cohort	PBMC	HD_0	Lung TCR DB (https://www.lungtcr.com/); ‌GSA-Human(https://ngdc.cncb.ac.cn/gsa-human/browse/HRA007853)	15082359	100000
HPLXTCR04387	Healthy donor (HD)	29	female	Model construction cohort	PBMC	HD_0	Lung TCR DB (https://www.lungtcr.com/); ‌GSA-Human(https://ngdc.cncb.ac.cn/gsa-human/browse/HRA007853)	10699188	100000
HPLXTCR04388	Healthy donor (HD)	37	female	Model construction cohort	PBMC	HD_0	Lung TCR DB (https://www.lungtcr.com/); ‌GSA-Human(https://ngdc.cncb.ac.cn/gsa-human/browse/HRA007853)	10488872	100000
HPLXTCR04389	Healthy donor (HD)	50	male	Model construction cohort	PBMC	HD_0	Lung TCR DB (https://www.lungtcr.com/); ‌GSA-Human(https://ngdc.cncb.ac.cn/gsa-human/browse/HRA007853)	7509771	100000
HPLXTCR04390	Healthy donor (HD)	56	female	Model construction cohort	PBMC	HD_0	Lung TCR DB (https://www.lungtcr.com/); ‌GSA-Human(https://ngdc.cncb.ac.cn/gsa-human/browse/HRA007853)	11162624	100000
HPLXTCR04391	Healthy donor (HD)	53	male	Model construction cohort	PBMC	HD_0	Lung TCR DB (https://www.lungtcr.com/); ‌GSA-Human(https://ngdc.cncb.ac.cn/gsa-human/browse/HRA007853)	8882948	100000
HPLXTCR04392	Healthy donor (HD)	52	female	Model construction cohort	PBMC	HD_0	Lung TCR DB (https://www.lungtcr.com/); ‌GSA-Human(https://ngdc.cncb.ac.cn/gsa-human/browse/HRA007853)	12056696	100000
HPLXTCR04393	Healthy donor (HD)	40	female	Internal validation cohort	PBMC	HD_1	Lung TCR DB (https://www.lungtcr.com/); ‌GSA-Human(https://ngdc.cncb.ac.cn/gsa-human/browse/HRA007853)	13942104	100000
HPLXTCR04394	Healthy donor (HD)	52	female	Internal validation cohort	PBMC	HD_1	Lung TCR DB (https://www.lungtcr.com/); ‌GSA-Human(https://ngdc.cncb.ac.cn/gsa-human/browse/HRA007853)	14873428	100000
HPLXTCR04395	Healthy donor (HD)	49	male	Internal validation cohort	PBMC	HD_1	Lung TCR DB (https://www.lungtcr.com/); ‌GSA-Human(https://ngdc.cncb.ac.cn/gsa-human/browse/HRA007853)	14105667	100000
HPLXTCR04396	Healthy donor (HD)	26	male	Model construction cohort	PBMC	HD_0	Lung TCR DB (https://www.lungtcr.com/); ‌GSA-Human(https://ngdc.cncb.ac.cn/gsa-human/browse/HRA007853)	13181095	100000
HPLXTCR04397	Healthy donor (HD)	46	male	Model construction cohort	PBMC	HD_0	Lung TCR DB (https://www.lungtcr.com/); ‌GSA-Human(https://ngdc.cncb.ac.cn/gsa-human/browse/HRA007853)	11428129	100000
HPLXTCR04398	Healthy donor (HD)	38	female	Model construction cohort	PBMC	HD_0	Lung TCR DB (https://www.lungtcr.com/); ‌GSA-Human(https://ngdc.cncb.ac.cn/gsa-human/browse/HRA007853)	14722556	100000
HPLXTCR04399	Healthy donor (HD)	56	female	Model construction cohort	PBMC	HD_0	Lung TCR DB (https://www.lungtcr.com/); ‌GSA-Human(https://ngdc.cncb.ac.cn/gsa-human/browse/HRA007853)	12362179	100000
HPLXTCR04400	Healthy donor (HD)	51	male	Model construction cohort	PBMC	HD_0	Lung TCR DB (https://www.lungtcr.com/); ‌GSA-Human(https://ngdc.cncb.ac.cn/gsa-human/browse/HRA007853)	12981167	100000
HPLXTCR04401	Healthy donor (HD)	60	male	Internal validation cohort	PBMC	HD_1	Lung TCR DB (https://www.lungtcr.com/); ‌GSA-Human(https://ngdc.cncb.ac.cn/gsa-human/browse/HRA007853)	5659266	100000
HPLXTCR04402	Healthy donor (HD)	53	male	Internal validation cohort	PBMC	HD_1	Lung TCR DB (https://www.lungtcr.com/); ‌GSA-Human(https://ngdc.cncb.ac.cn/gsa-human/browse/HRA007853)	7530628	100000
HPLXTCR04403	Healthy donor (HD)	52	female	Internal validation cohort	PBMC	HD_1	Lung TCR DB (https://www.lungtcr.com/); ‌GSA-Human(https://ngdc.cncb.ac.cn/gsa-human/browse/HRA007853)	8895512	100000
HPLXTCR04404	Healthy donor (HD)	43	female	Model construction cohort	PBMC	HD_0	Lung TCR DB (https://www.lungtcr.com/); ‌GSA-Human(https://ngdc.cncb.ac.cn/gsa-human/browse/HRA007853)	8164271	100000
HPLXTCR04405	Healthy donor (HD)	55	male	Model construction cohort	PBMC	HD_0	Lung TCR DB (https://www.lungtcr.com/); ‌GSA-Human(https://ngdc.cncb.ac.cn/gsa-human/browse/HRA007853)	17694731	100000
HPLXTCR04406	Healthy donor (HD)	50	male	Model construction cohort	PBMC	HD_0	Lung TCR DB (https://www.lungtcr.com/); ‌GSA-Human(https://ngdc.cncb.ac.cn/gsa-human/browse/HRA007853)	10288507	100000
HPLXTCR04407	Healthy donor (HD)	51	male	Model construction cohort	PBMC	HD_0	Lung TCR DB (https://www.lungtcr.com/); ‌GSA-Human(https://ngdc.cncb.ac.cn/gsa-human/browse/HRA007853)	8621912	100000
HPLXTCR04408	Healthy donor (HD)	50	male	Model construction cohort	PBMC	HD_0	Lung TCR DB (https://www.lungtcr.com/); ‌GSA-Human(https://ngdc.cncb.ac.cn/gsa-human/browse/HRA007853)	10972838	100000
HPLXTCR04409	Healthy donor (HD)	30	female	Model construction cohort	PBMC	HD_0	Lung TCR DB (https://www.lungtcr.com/); ‌GSA-Human(https://ngdc.cncb.ac.cn/gsa-human/browse/HRA007853)	7479861	100000
HPLXTCR04411	Healthy donor (HD)	36	female	Model construction cohort	PBMC	HD_0	Lung TCR DB (https://www.lungtcr.com/); ‌GSA-Human(https://ngdc.cncb.ac.cn/gsa-human/browse/HRA007853)	9332186	100000
HPLXTCR04412	Healthy donor (HD)	35	female	Internal validation cohort	PBMC	HD_1	Lung TCR DB (https://www.lungtcr.com/); ‌GSA-Human(https://ngdc.cncb.ac.cn/gsa-human/browse/HRA007853)	11501075	100000
HPLXTCR04413	Healthy donor (HD)	32	female	Model construction cohort	PBMC	HD_0	Lung TCR DB (https://www.lungtcr.com/); ‌GSA-Human(https://ngdc.cncb.ac.cn/gsa-human/browse/HRA007853)	6576064	100000
HPLXTCR04414	Healthy donor (HD)	32	female	Internal validation cohort	PBMC	HD_1	Lung TCR DB (https://www.lungtcr.com/); ‌GSA-Human(https://ngdc.cncb.ac.cn/gsa-human/browse/HRA007853)	7850839	100000
HPLXTCR04415	Healthy donor (HD)	54	male	Model construction cohort	PBMC	HD_0	Lung TCR DB (https://www.lungtcr.com/); ‌GSA-Human(https://ngdc.cncb.ac.cn/gsa-human/browse/HRA007853)	7290925	100000
HPLXTCR04416	Healthy donor (HD)	48	male	Model construction cohort	PBMC	HD_0	Lung TCR DB (https://www.lungtcr.com/); ‌GSA-Human(https://ngdc.cncb.ac.cn/gsa-human/browse/HRA007853)	6175723	100000
HPLXTCR04417	Healthy donor (HD)	38	female	Model construction cohort	PBMC	HD_0	Lung TCR DB (https://www.lungtcr.com/); ‌GSA-Human(https://ngdc.cncb.ac.cn/gsa-human/browse/HRA007853)	10992146	100000
HPLXTCR04418	Healthy donor (HD)	39	female	Model construction cohort	PBMC	HD_0	Lung TCR DB (https://www.lungtcr.com/); ‌GSA-Human(https://ngdc.cncb.ac.cn/gsa-human/browse/HRA007853)	8060396	100000
HPLXTCR04419	Healthy donor (HD)	48	female	Model construction cohort	PBMC	HD_0	Lung TCR DB (https://www.lungtcr.com/); ‌GSA-Human(https://ngdc.cncb.ac.cn/gsa-human/browse/HRA007853)	6574586	100000
HPLXTCR04420	Healthy donor (HD)	55	male	Model construction cohort	PBMC	HD_0	Lung TCR DB (https://www.lungtcr.com/); ‌GSA-Human(https://ngdc.cncb.ac.cn/gsa-human/browse/HRA007853)	9254783	100000
HPLXTCR04421	Healthy donor (HD)	36	male	Internal validation cohort	PBMC	HD_1	Lung TCR DB (https://www.lungtcr.com/); ‌GSA-Human(https://ngdc.cncb.ac.cn/gsa-human/browse/HRA007853)	6050845	100000
HPLXTCR04422	Healthy donor (HD)	40	male	Model construction cohort	PBMC	HD_0	Lung TCR DB (https://www.lungtcr.com/); ‌GSA-Human(https://ngdc.cncb.ac.cn/gsa-human/browse/HRA007853)	6652520	100000
HPLXTCR04423	Healthy donor (HD)	29	female	Model construction cohort	PBMC	HD_0	Lung TCR DB (https://www.lungtcr.com/); ‌GSA-Human(https://ngdc.cncb.ac.cn/gsa-human/browse/HRA007853)	7249333	100000
HPLXTCR04424	Healthy donor (HD)	29	female	Model construction cohort	PBMC	HD_0	Lung TCR DB (https://www.lungtcr.com/); ‌GSA-Human(https://ngdc.cncb.ac.cn/gsa-human/browse/HRA007853)	10105445	100000
HPLXTCR04425	Healthy donor (HD)	41	male	Model construction cohort	PBMC	HD_0	Lung TCR DB (https://www.lungtcr.com/); ‌GSA-Human(https://ngdc.cncb.ac.cn/gsa-human/browse/HRA007853)	12112030	100000
HPLXTCR04426	Healthy donor (HD)	53	male	Model construction cohort	PBMC	HD_0	Lung TCR DB (https://www.lungtcr.com/); ‌GSA-Human(https://ngdc.cncb.ac.cn/gsa-human/browse/HRA007853)	9932447	100000
HPLXTCR04427	Healthy donor (HD)	35	male	Model construction cohort	PBMC	HD_0	Lung TCR DB (https://www.lungtcr.com/); ‌GSA-Human(https://ngdc.cncb.ac.cn/gsa-human/browse/HRA007853)	10110412	100000
HPLXTCR04428	Healthy donor (HD)	31	female	Model construction cohort	PBMC	HD_0	Lung TCR DB (https://www.lungtcr.com/); ‌GSA-Human(https://ngdc.cncb.ac.cn/gsa-human/browse/HRA007853)	9389261	100000
HPLXTCR04429	Healthy donor (HD)	38	female	Model construction cohort	PBMC	HD_0	Lung TCR DB (https://www.lungtcr.com/); ‌GSA-Human(https://ngdc.cncb.ac.cn/gsa-human/browse/HRA007853)	8566528	100000
HPLXTCR04430	Healthy donor (HD)	40	female	Model construction cohort	PBMC	HD_0	Lung TCR DB (https://www.lungtcr.com/); ‌GSA-Human(https://ngdc.cncb.ac.cn/gsa-human/browse/HRA007853)	8233000	100000
HPLXTCR04431	Healthy donor (HD)	37	female	Model construction cohort	PBMC	HD_0	Lung TCR DB (https://www.lungtcr.com/); ‌GSA-Human(https://ngdc.cncb.ac.cn/gsa-human/browse/HRA007853)	9203554	100000
HPLXTCR04432	Healthy donor (HD)	35	male	Model construction cohort	PBMC	HD_0	Lung TCR DB (https://www.lungtcr.com/); ‌GSA-Human(https://ngdc.cncb.ac.cn/gsa-human/browse/HRA007853)	12072426	100000
HPLXTCR04433	Healthy donor (HD)	45	male	Model construction cohort	PBMC	HD_0	Lung TCR DB (https://www.lungtcr.com/); ‌GSA-Human(https://ngdc.cncb.ac.cn/gsa-human/browse/HRA007853)	14041917	100000
HPLXTCR04434	Healthy donor (HD)	52	male	Model construction cohort	PBMC	HD_0	Lung TCR DB (https://www.lungtcr.com/); ‌GSA-Human(https://ngdc.cncb.ac.cn/gsa-human/browse/HRA007853)	14895338	100000
HPLXTCR04435	Healthy donor (HD)	37	female	Model construction cohort	PBMC	HD_0	Lung TCR DB (https://www.lungtcr.com/); ‌GSA-Human(https://ngdc.cncb.ac.cn/gsa-human/browse/HRA007853)	10321804	100000
HPLXTCR04436	Healthy donor (HD)	55	male	Model construction cohort	PBMC	HD_0	Lung TCR DB (https://www.lungtcr.com/); ‌GSA-Human(https://ngdc.cncb.ac.cn/gsa-human/browse/HRA007853)	11956606	100000
HPLXTCR04437	Healthy donor (HD)	33	female	Model construction cohort	PBMC	HD_0	Lung TCR DB (https://www.lungtcr.com/); ‌GSA-Human(https://ngdc.cncb.ac.cn/gsa-human/browse/HRA007853)	14113330	100000
HPLXTCR04438	Healthy donor (HD)	32	female	Model construction cohort	PBMC	HD_0	Lung TCR DB (https://www.lungtcr.com/); ‌GSA-Human(https://ngdc.cncb.ac.cn/gsa-human/browse/HRA007853)	10612403	100000
HPLXTCR04439	Healthy donor (HD)	36	female	Model construction cohort	PBMC	HD_0	Lung TCR DB (https://www.lungtcr.com/); ‌GSA-Human(https://ngdc.cncb.ac.cn/gsa-human/browse/HRA007853)	9371962	100000
HPLXTCR04440	Healthy donor (HD)	29	female	Model construction cohort	PBMC	HD_0	Lung TCR DB (https://www.lungtcr.com/); ‌GSA-Human(https://ngdc.cncb.ac.cn/gsa-human/browse/HRA007853)	10933762	100000
HPLXTCR04441	Healthy donor (HD)	38	female	Internal validation cohort	PBMC	HD_1	Lung TCR DB (https://www.lungtcr.com/); ‌GSA-Human(https://ngdc.cncb.ac.cn/gsa-human/browse/HRA007853)	11220525	100000
HPLXTCR04447	Healthy donor (HD)	25	female	Model construction cohort	PBMC	HD_0	Lung TCR DB (https://www.lungtcr.com/); ‌GSA-Human(https://ngdc.cncb.ac.cn/gsa-human/browse/HRA007853)	4292761	100000
HPLXTCR04449	Healthy donor (HD)	38	female	Model construction cohort	PBMC	HD_0	Lung TCR DB (https://www.lungtcr.com/); ‌GSA-Human(https://ngdc.cncb.ac.cn/gsa-human/browse/HRA007853)	4462051	100000
HPLXTCR04451	Healthy donor (HD)	34	female	Model construction cohort	PBMC	HD_0	Lung TCR DB (https://www.lungtcr.com/); ‌GSA-Human(https://ngdc.cncb.ac.cn/gsa-human/browse/HRA007853)	4904897	100000
HPLXTCR04457	Healthy donor (HD)	28	female	Model construction cohort	PBMC	HD_0	Lung TCR DB (https://www.lungtcr.com/); ‌GSA-Human(https://ngdc.cncb.ac.cn/gsa-human/browse/HRA007853)	4894229	100000
HPLXTCR04460	Healthy donor (HD)	50	female	Model construction cohort	PBMC	HD_0	Lung TCR DB (https://www.lungtcr.com/); ‌GSA-Human(https://ngdc.cncb.ac.cn/gsa-human/browse/HRA007853)	12637896	100000
HPLXTCR04461	Healthy donor (HD)	37	female	Model construction cohort	PBMC	HD_0	Lung TCR DB (https://www.lungtcr.com/); ‌GSA-Human(https://ngdc.cncb.ac.cn/gsa-human/browse/HRA007853)	7908568	100000
HPLXTCR04462	Healthy donor (HD)	38	male	Internal validation cohort	PBMC	HD_1	Lung TCR DB (https://www.lungtcr.com/); ‌GSA-Human(https://ngdc.cncb.ac.cn/gsa-human/browse/HRA007853)	9793697	100000
HPLXTCR04463	Healthy donor (HD)	30	female	Model construction cohort	PBMC	HD_0	Lung TCR DB (https://www.lungtcr.com/); ‌GSA-Human(https://ngdc.cncb.ac.cn/gsa-human/browse/HRA007853)	9402400	100000
HPLXTCR04464	Healthy donor (HD)	49	male	Internal validation cohort	PBMC	HD_1	Lung TCR DB (https://www.lungtcr.com/); ‌GSA-Human(https://ngdc.cncb.ac.cn/gsa-human/browse/HRA007853)	6171169	100000
HPLXTCR04465	Healthy donor (HD)	36	female	Model construction cohort	PBMC	HD_0	Lung TCR DB (https://www.lungtcr.com/); ‌GSA-Human(https://ngdc.cncb.ac.cn/gsa-human/browse/HRA007853)	6168916	100000
HPLXTCR04466	Healthy donor (HD)	32	female	Model construction cohort	PBMC	HD_0	Lung TCR DB (https://www.lungtcr.com/); ‌GSA-Human(https://ngdc.cncb.ac.cn/gsa-human/browse/HRA007853)	10786477	100000
HPLXTCR04467	Healthy donor (HD)	29	female	Model construction cohort	PBMC	HD_0	Lung TCR DB (https://www.lungtcr.com/); ‌GSA-Human(https://ngdc.cncb.ac.cn/gsa-human/browse/HRA007853)	7946661	100000
HPLXTCR04468	Healthy donor (HD)	59	female	Internal validation cohort	PBMC	HD_1	Lung TCR DB (https://www.lungtcr.com/); ‌GSA-Human(https://ngdc.cncb.ac.cn/gsa-human/browse/HRA007853)	10165985	100000
HPLXTCR04469	Healthy donor (HD)	37	female	Model construction cohort	PBMC	HD_0	Lung TCR DB (https://www.lungtcr.com/); ‌GSA-Human(https://ngdc.cncb.ac.cn/gsa-human/browse/HRA007853)	12123928	100000
HPLXTCR04470	Healthy donor (HD)	43	female	Model construction cohort	PBMC	HD_0	Lung TCR DB (https://www.lungtcr.com/); ‌GSA-Human(https://ngdc.cncb.ac.cn/gsa-human/browse/HRA007853)	13211991	100000
HPLXTCR04471	Healthy donor (HD)	25	female	Model construction cohort	PBMC	HD_0	Lung TCR DB (https://www.lungtcr.com/); ‌GSA-Human(https://ngdc.cncb.ac.cn/gsa-human/browse/HRA007853)	11128550	100000
HPLXTCR04472	Healthy donor (HD)	32	female	Model construction cohort	PBMC	HD_0	Lung TCR DB (https://www.lungtcr.com/); ‌GSA-Human(https://ngdc.cncb.ac.cn/gsa-human/browse/HRA007853)	12120558	100000
HPLXTCR04473	Healthy donor (HD)	29	female	Model construction cohort	PBMC	HD_0	Lung TCR DB (https://www.lungtcr.com/); ‌GSA-Human(https://ngdc.cncb.ac.cn/gsa-human/browse/HRA007853)	13032250	100000
HPLXTCR04474	Healthy donor (HD)	23	female	Model construction cohort	PBMC	HD_0	Lung TCR DB (https://www.lungtcr.com/); ‌GSA-Human(https://ngdc.cncb.ac.cn/gsa-human/browse/HRA007853)	15827806	100000
HPLXTCR04475	Healthy donor (HD)	36	female	Model construction cohort	PBMC	HD_0	Lung TCR DB (https://www.lungtcr.com/); ‌GSA-Human(https://ngdc.cncb.ac.cn/gsa-human/browse/HRA007853)	10263290	100000
HPLXTCR04476	Healthy donor (HD)	28	female	Model construction cohort	PBMC	HD_0	Lung TCR DB (https://www.lungtcr.com/); ‌GSA-Human(https://ngdc.cncb.ac.cn/gsa-human/browse/HRA007853)	11504191	100000
HPLXTCR04477	Healthy donor (HD)	33	female	Model construction cohort	PBMC	HD_0	Lung TCR DB (https://www.lungtcr.com/); ‌GSA-Human(https://ngdc.cncb.ac.cn/gsa-human/browse/HRA007853)	10769729	100000
HPLXTCR04478	Healthy donor (HD)	53	female	Model construction cohort	PBMC	HD_0	Lung TCR DB (https://www.lungtcr.com/); ‌GSA-Human(https://ngdc.cncb.ac.cn/gsa-human/browse/HRA007853)	10116397	100000
HPLXTCR04479	Healthy donor (HD)	32	female	Internal validation cohort	PBMC	HD_1	Lung TCR DB (https://www.lungtcr.com/); ‌GSA-Human(https://ngdc.cncb.ac.cn/gsa-human/browse/HRA007853)	11303768	100000
HPLXTCR04480	Healthy donor (HD)	39	male	Model construction cohort	PBMC	HD_0	Lung TCR DB (https://www.lungtcr.com/); ‌GSA-Human(https://ngdc.cncb.ac.cn/gsa-human/browse/HRA007853)	8567482	100000
HPLXTCR04481	Healthy donor (HD)	32	female	Model construction cohort	PBMC	HD_0	Lung TCR DB (https://www.lungtcr.com/); ‌GSA-Human(https://ngdc.cncb.ac.cn/gsa-human/browse/HRA007853)	11574128	100000
HPLXTCR04482	Healthy donor (HD)	33	male	Model construction cohort	PBMC	HD_0	Lung TCR DB (https://www.lungtcr.com/); ‌GSA-Human(https://ngdc.cncb.ac.cn/gsa-human/browse/HRA007853)	10813015	100000
HPLXTCR04483	Healthy donor (HD)	31	female	Model construction cohort	PBMC	HD_0	Lung TCR DB (https://www.lungtcr.com/); ‌GSA-Human(https://ngdc.cncb.ac.cn/gsa-human/browse/HRA007853)	10793267	100000
HPLXTCR04484	Healthy donor (HD)	53	male	Model construction cohort	PBMC	HD_0	Lung TCR DB (https://www.lungtcr.com/); ‌GSA-Human(https://ngdc.cncb.ac.cn/gsa-human/browse/HRA007853)	12284297	100000
HPLXTCR04485	Healthy donor (HD)	32	female	Model construction cohort	PBMC	HD_0	Lung TCR DB (https://www.lungtcr.com/); ‌GSA-Human(https://ngdc.cncb.ac.cn/gsa-human/browse/HRA007853)	10764180	100000
HPLXTCR04486	Healthy donor (HD)	46	male	Model construction cohort	PBMC	HD_0	Lung TCR DB (https://www.lungtcr.com/); ‌GSA-Human(https://ngdc.cncb.ac.cn/gsa-human/browse/HRA007853)	10571681	100000
HPLXTCR04487	Healthy donor (HD)	32	male	Model construction cohort	PBMC	HD_0	Lung TCR DB (https://www.lungtcr.com/); ‌GSA-Human(https://ngdc.cncb.ac.cn/gsa-human/browse/HRA007853)	10003180	100000
HPLXTCR04488	Healthy donor (HD)	34	female	Internal validation cohort	PBMC	HD_1	Lung TCR DB (https://www.lungtcr.com/); ‌GSA-Human(https://ngdc.cncb.ac.cn/gsa-human/browse/HRA007853)	9832080	100000
HPLXTCR04489	Healthy donor (HD)	27	female	Model construction cohort	PBMC	HD_0	Lung TCR DB (https://www.lungtcr.com/); ‌GSA-Human(https://ngdc.cncb.ac.cn/gsa-human/browse/HRA007853)	14051113	100000
HPLXTCR04490	Healthy donor (HD)	48	male	Model construction cohort	PBMC	HD_0	Lung TCR DB (https://www.lungtcr.com/); ‌GSA-Human(https://ngdc.cncb.ac.cn/gsa-human/browse/HRA007853)	11701600	100000
HPLXTCR04491	Healthy donor (HD)	30	female	Internal validation cohort	PBMC	HD_1	Lung TCR DB (https://www.lungtcr.com/); ‌GSA-Human(https://ngdc.cncb.ac.cn/gsa-human/browse/HRA007853)	10786156	100000
HPLXTCR04492	Healthy donor (HD)	29	male	Model construction cohort	PBMC	HD_0	Lung TCR DB (https://www.lungtcr.com/); ‌GSA-Human(https://ngdc.cncb.ac.cn/gsa-human/browse/HRA007853)	11519556	100000
HPLXTCR04493	Healthy donor (HD)	40	male	Model construction cohort	PBMC	HD_0	Lung TCR DB (https://www.lungtcr.com/); ‌GSA-Human(https://ngdc.cncb.ac.cn/gsa-human/browse/HRA007853)	10565863	100000
HPLXTCR04494	Healthy donor (HD)	54	female	Model construction cohort	PBMC	HD_0	Lung TCR DB (https://www.lungtcr.com/); ‌GSA-Human(https://ngdc.cncb.ac.cn/gsa-human/browse/HRA007853)	10262169	100000
HPLXTCR04495	Healthy donor (HD)	28	female	Model construction cohort	PBMC	HD_0	Lung TCR DB (https://www.lungtcr.com/); ‌GSA-Human(https://ngdc.cncb.ac.cn/gsa-human/browse/HRA007853)	11894393	100000
HPLXTCR04496	Healthy donor (HD)	35	female	Internal validation cohort	PBMC	HD_1	Lung TCR DB (https://www.lungtcr.com/); ‌GSA-Human(https://ngdc.cncb.ac.cn/gsa-human/browse/HRA007853)	10783609	100000
HPLXTCR04497	Healthy donor (HD)	51	female	Internal validation cohort	PBMC	HD_1	Lung TCR DB (https://www.lungtcr.com/); ‌GSA-Human(https://ngdc.cncb.ac.cn/gsa-human/browse/HRA007853)	15151857	100000
HPLXTCR04498	Healthy donor (HD)	32	female	Model construction cohort	PBMC	HD_0	Lung TCR DB (https://www.lungtcr.com/); ‌GSA-Human(https://ngdc.cncb.ac.cn/gsa-human/browse/HRA007853)	11595805	100000
HPLXTCR04499	Healthy donor (HD)	40	male	Model construction cohort	PBMC	HD_0	Lung TCR DB (https://www.lungtcr.com/); ‌GSA-Human(https://ngdc.cncb.ac.cn/gsa-human/browse/HRA007853)	13557181	100000
HPLXTCR04500	Healthy donor (HD)	50	female	Model construction cohort	PBMC	HD_0	Lung TCR DB (https://www.lungtcr.com/); ‌GSA-Human(https://ngdc.cncb.ac.cn/gsa-human/browse/HRA007853)	12009045	100000
HPLXTCR04501	Healthy donor (HD)	41	female	Model construction cohort	PBMC	HD_0	Lung TCR DB (https://www.lungtcr.com/); ‌GSA-Human(https://ngdc.cncb.ac.cn/gsa-human/browse/HRA007853)	10893387	100000
HPLXTCR04502	Healthy donor (HD)	29	female	Model construction cohort	PBMC	HD_0	Lung TCR DB (https://www.lungtcr.com/); ‌GSA-Human(https://ngdc.cncb.ac.cn/gsa-human/browse/HRA007853)	10699597	100000
HPLXTCR04503	Healthy donor (HD)	37	female	Model construction cohort	PBMC	HD_0	Lung TCR DB (https://www.lungtcr.com/); ‌GSA-Human(https://ngdc.cncb.ac.cn/gsa-human/browse/HRA007853)	14739981	100000
HPLXTCR04504	Healthy donor (HD)	44	female	Model construction cohort	PBMC	HD_0	Lung TCR DB (https://www.lungtcr.com/); ‌GSA-Human(https://ngdc.cncb.ac.cn/gsa-human/browse/HRA007853)	12846094	100000
HPLXTCR04505	Healthy donor (HD)	35	female	Model construction cohort	PBMC	HD_0	Lung TCR DB (https://www.lungtcr.com/); ‌GSA-Human(https://ngdc.cncb.ac.cn/gsa-human/browse/HRA007853)	13073731	100000
HPLXTCR04506	Healthy donor (HD)	53	male	Internal validation cohort	PBMC	HD_1	Lung TCR DB (https://www.lungtcr.com/); ‌GSA-Human(https://ngdc.cncb.ac.cn/gsa-human/browse/HRA007853)	10522531	100000
HPLXTCR04507	Healthy donor (HD)	38	female	Model construction cohort	PBMC	HD_0	Lung TCR DB (https://www.lungtcr.com/); ‌GSA-Human(https://ngdc.cncb.ac.cn/gsa-human/browse/HRA007853)	13841228	100000
HPLXTCR04508	Healthy donor (HD)	28	female	Model construction cohort	PBMC	HD_0	Lung TCR DB (https://www.lungtcr.com/); ‌GSA-Human(https://ngdc.cncb.ac.cn/gsa-human/browse/HRA007853)	9794848	100000
HPLXTCR04509	Healthy donor (HD)	58	male	Model construction cohort	PBMC	HD_0	Lung TCR DB (https://www.lungtcr.com/); ‌GSA-Human(https://ngdc.cncb.ac.cn/gsa-human/browse/HRA007853)	14560192	100000
HPLXTCR04510	Healthy donor (HD)	36	male	Model construction cohort	PBMC	HD_0	Lung TCR DB (https://www.lungtcr.com/); ‌GSA-Human(https://ngdc.cncb.ac.cn/gsa-human/browse/HRA007853)	13109974	100000
HPLXTCR04511	Healthy donor (HD)	39	male	Model construction cohort	PBMC	HD_0	Lung TCR DB (https://www.lungtcr.com/); ‌GSA-Human(https://ngdc.cncb.ac.cn/gsa-human/browse/HRA007853)	12090717	100000
HPLXTCR04512	Healthy donor (HD)	33	female	Model construction cohort	PBMC	HD_0	Lung TCR DB (https://www.lungtcr.com/); ‌GSA-Human(https://ngdc.cncb.ac.cn/gsa-human/browse/HRA007853)	12878840	100000
HPLXTCR04513	Healthy donor (HD)	55	male	Internal validation cohort	PBMC	HD_1	Lung TCR DB (https://www.lungtcr.com/); ‌GSA-Human(https://ngdc.cncb.ac.cn/gsa-human/browse/HRA007853)	13458508	100000
HPLXTCR04514	Healthy donor (HD)	35	male	Model construction cohort	PBMC	HD_0	Lung TCR DB (https://www.lungtcr.com/); ‌GSA-Human(https://ngdc.cncb.ac.cn/gsa-human/browse/HRA007853)	14023922	100000
HPLXTCR04515	Healthy donor (HD)	56	male	Model construction cohort	PBMC	HD_0	Lung TCR DB (https://www.lungtcr.com/); ‌GSA-Human(https://ngdc.cncb.ac.cn/gsa-human/browse/HRA007853)	11099846	100000
HPLXTCR04516	Healthy donor (HD)	37	male	Model construction cohort	PBMC	HD_0	Lung TCR DB (https://www.lungtcr.com/); ‌GSA-Human(https://ngdc.cncb.ac.cn/gsa-human/browse/HRA007853)	15723611	100000
HPLXTCR04517	Healthy donor (HD)	28	male	Internal validation cohort	PBMC	HD_1	Lung TCR DB (https://www.lungtcr.com/); ‌GSA-Human(https://ngdc.cncb.ac.cn/gsa-human/browse/HRA007853)	11213210	100000
HPLXTCR04518	Healthy donor (HD)	30	male	Model construction cohort	PBMC	HD_0	Lung TCR DB (https://www.lungtcr.com/); ‌GSA-Human(https://ngdc.cncb.ac.cn/gsa-human/browse/HRA007853)	8831440	100000
HPLXTCR04519	Healthy donor (HD)	33	male	Model construction cohort	PBMC	HD_0	Lung TCR DB (https://www.lungtcr.com/); ‌GSA-Human(https://ngdc.cncb.ac.cn/gsa-human/browse/HRA007853)	13675768	100000
HPLXTCR04520	Healthy donor (HD)	49	male	Model construction cohort	PBMC	HD_0	Lung TCR DB (https://www.lungtcr.com/); ‌GSA-Human(https://ngdc.cncb.ac.cn/gsa-human/browse/HRA007853)	13174616	100000
HPLXTCR04521	Healthy donor (HD)	54	male	Model construction cohort	PBMC	HD_0	Lung TCR DB (https://www.lungtcr.com/); ‌GSA-Human(https://ngdc.cncb.ac.cn/gsa-human/browse/HRA007853)	10909679	100000
HPLXTCR04522	Healthy donor (HD)	35	male	Model construction cohort	PBMC	HD_0	Lung TCR DB (https://www.lungtcr.com/); ‌GSA-Human(https://ngdc.cncb.ac.cn/gsa-human/browse/HRA007853)	12143340	100000
HPLXTCR04523	Healthy donor (HD)	43	male	Model construction cohort	PBMC	HD_0	Lung TCR DB (https://www.lungtcr.com/); ‌GSA-Human(https://ngdc.cncb.ac.cn/gsa-human/browse/HRA007853)	11049396	100000
HPLXTCR04524	Healthy donor (HD)	34	male	Model construction cohort	PBMC	HD_0	Lung TCR DB (https://www.lungtcr.com/); ‌GSA-Human(https://ngdc.cncb.ac.cn/gsa-human/browse/HRA007853)	19027080	100000
HPLXTCR04525	Healthy donor (HD)	28	male	Internal validation cohort	PBMC	HD_1	Lung TCR DB (https://www.lungtcr.com/); ‌GSA-Human(https://ngdc.cncb.ac.cn/gsa-human/browse/HRA007853)	9561606	100000
HPLXTCR04526	Healthy donor (HD)	34	male	Model construction cohort	PBMC	HD_0	Lung TCR DB (https://www.lungtcr.com/); ‌GSA-Human(https://ngdc.cncb.ac.cn/gsa-human/browse/HRA007853)	11402930	100000
HPLXTCR04527	Healthy donor (HD)	26	female	Model construction cohort	PBMC	HD_0	Lung TCR DB (https://www.lungtcr.com/); ‌GSA-Human(https://ngdc.cncb.ac.cn/gsa-human/browse/HRA007853)	9655307	100000
HPLXTCR04528	Healthy donor (HD)	24	male	Internal validation cohort	PBMC	HD_1	Lung TCR DB (https://www.lungtcr.com/); ‌GSA-Human(https://ngdc.cncb.ac.cn/gsa-human/browse/HRA007853)	11727918	100000
HPLXTCR04529	Healthy donor (HD)	35	female	Model construction cohort	PBMC	HD_0	Lung TCR DB (https://www.lungtcr.com/); ‌GSA-Human(https://ngdc.cncb.ac.cn/gsa-human/browse/HRA007853)	15900545	100000
HPLXTCR04530	Healthy donor (HD)	38	male	Internal validation cohort	PBMC	HD_1	Lung TCR DB (https://www.lungtcr.com/); ‌GSA-Human(https://ngdc.cncb.ac.cn/gsa-human/browse/HRA007853)	11139545	100000
HPLXTCR04531	Healthy donor (HD)	48	male	Model construction cohort	PBMC	HD_0	Lung TCR DB (https://www.lungtcr.com/); ‌GSA-Human(https://ngdc.cncb.ac.cn/gsa-human/browse/HRA007853)	13507267	100000
HPLXTCR04532	Healthy donor (HD)	46	male	Model construction cohort	PBMC	HD_0	Lung TCR DB (https://www.lungtcr.com/); ‌GSA-Human(https://ngdc.cncb.ac.cn/gsa-human/browse/HRA007853)	13895627	100000
HPLXTCR04533	Healthy donor (HD)	47	male	Model construction cohort	PBMC	HD_0	Lung TCR DB (https://www.lungtcr.com/); ‌GSA-Human(https://ngdc.cncb.ac.cn/gsa-human/browse/HRA007853)	10129378	100000
HPLXTCR04534	Healthy donor (HD)	47	male	Model construction cohort	PBMC	HD_0	Lung TCR DB (https://www.lungtcr.com/); ‌GSA-Human(https://ngdc.cncb.ac.cn/gsa-human/browse/HRA007853)	9811186	100000
HPLXTCR04535	Healthy donor (HD)	58	male	Model construction cohort	PBMC	HD_0	Lung TCR DB (https://www.lungtcr.com/); ‌GSA-Human(https://ngdc.cncb.ac.cn/gsa-human/browse/HRA007853)	12119368	100000
HPLXTCR04536	Healthy donor (HD)	55	male	Internal validation cohort	PBMC	HD_1	Lung TCR DB (https://www.lungtcr.com/); ‌GSA-Human(https://ngdc.cncb.ac.cn/gsa-human/browse/HRA007853)	12127662	100000
HPLXTCR04537	Healthy donor (HD)	49	male	Internal validation cohort	PBMC	HD_1	Lung TCR DB (https://www.lungtcr.com/); ‌GSA-Human(https://ngdc.cncb.ac.cn/gsa-human/browse/HRA007853)	12356046	100000
HPLXTCR04538	Healthy donor (HD)	46	male	Model construction cohort	PBMC	HD_0	Lung TCR DB (https://www.lungtcr.com/); ‌GSA-Human(https://ngdc.cncb.ac.cn/gsa-human/browse/HRA007853)	11699292	100000
HPLXTCR04539	Healthy donor (HD)	48	male	Internal validation cohort	PBMC	HD_1	Lung TCR DB (https://www.lungtcr.com/); ‌GSA-Human(https://ngdc.cncb.ac.cn/gsa-human/browse/HRA007853)	12087333	100000
HPLXTCR04540	Healthy donor (HD)	26	male	Internal validation cohort	PBMC	HD_1	Lung TCR DB (https://www.lungtcr.com/); ‌GSA-Human(https://ngdc.cncb.ac.cn/gsa-human/browse/HRA007853)	12733848	100000
HPLXTCR04541	Healthy donor (HD)	45	male	Internal validation cohort	PBMC	HD_1	Lung TCR DB (https://www.lungtcr.com/); ‌GSA-Human(https://ngdc.cncb.ac.cn/gsa-human/browse/HRA007853)	9949700	100000
HPLXTCR04542	Healthy donor (HD)	54	male	Model construction cohort	PBMC	HD_0	Lung TCR DB (https://www.lungtcr.com/); ‌GSA-Human(https://ngdc.cncb.ac.cn/gsa-human/browse/HRA007853)	13297000	100000
HPLXTCR04543	Healthy donor (HD)	37	male	Model construction cohort	PBMC	HD_0	Lung TCR DB (https://www.lungtcr.com/); ‌GSA-Human(https://ngdc.cncb.ac.cn/gsa-human/browse/HRA007853)	14698223	100000
HPLXTCR04544	Healthy donor (HD)	35	male	Model construction cohort	PBMC	HD_0	Lung TCR DB (https://www.lungtcr.com/); ‌GSA-Human(https://ngdc.cncb.ac.cn/gsa-human/browse/HRA007853)	10958390	100000
HPLXTCR04545	Healthy donor (HD)	46	male	Model construction cohort	PBMC	HD_0	Lung TCR DB (https://www.lungtcr.com/); ‌GSA-Human(https://ngdc.cncb.ac.cn/gsa-human/browse/HRA007853)	13506836	100000
HPLXTCR04546	Healthy donor (HD)	56	male	Model construction cohort	PBMC	HD_0	Lung TCR DB (https://www.lungtcr.com/); ‌GSA-Human(https://ngdc.cncb.ac.cn/gsa-human/browse/HRA007853)	9864517	100000
HPLXTCR04547	Healthy donor (HD)	46	male	Model construction cohort	PBMC	HD_0	Lung TCR DB (https://www.lungtcr.com/); ‌GSA-Human(https://ngdc.cncb.ac.cn/gsa-human/browse/HRA007853)	14688128	100000
HPLXTCR04548	Healthy donor (HD)	43	male	Internal validation cohort	PBMC	HD_1	Lung TCR DB (https://www.lungtcr.com/); ‌GSA-Human(https://ngdc.cncb.ac.cn/gsa-human/browse/HRA007853)	11694416	100000
HPLXTCR04549	Healthy donor (HD)	46	male	Model construction cohort	PBMC	HD_0	Lung TCR DB (https://www.lungtcr.com/); ‌GSA-Human(https://ngdc.cncb.ac.cn/gsa-human/browse/HRA007853)	8552682	100000
HPLXTCR04550	Healthy donor (HD)	26	male	Model construction cohort	PBMC	HD_0	Lung TCR DB (https://www.lungtcr.com/); ‌GSA-Human(https://ngdc.cncb.ac.cn/gsa-human/browse/HRA007853)	9052765	100000
HPLXTCR04551	Healthy donor (HD)	27	male	Model construction cohort	PBMC	HD_0	Lung TCR DB (https://www.lungtcr.com/); ‌GSA-Human(https://ngdc.cncb.ac.cn/gsa-human/browse/HRA007853)	10614376	100000
HPLXTCR04552	Healthy donor (HD)	47	male	Model construction cohort	PBMC	HD_0	Lung TCR DB (https://www.lungtcr.com/); ‌GSA-Human(https://ngdc.cncb.ac.cn/gsa-human/browse/HRA007853)	15154973	100000
HPLXTCR04553	Healthy donor (HD)	36	male	Internal validation cohort	PBMC	HD_1	Lung TCR DB (https://www.lungtcr.com/); ‌GSA-Human(https://ngdc.cncb.ac.cn/gsa-human/browse/HRA007853)	9937630	100000
HPLXTCR04554	Healthy donor (HD)	46	male	Internal validation cohort	PBMC	HD_1	Lung TCR DB (https://www.lungtcr.com/); ‌GSA-Human(https://ngdc.cncb.ac.cn/gsa-human/browse/HRA007853)	9898369	100000
HPLXTCR04555	Healthy donor (HD)	47	male	Internal validation cohort	PBMC	HD_1	Lung TCR DB (https://www.lungtcr.com/); ‌GSA-Human(https://ngdc.cncb.ac.cn/gsa-human/browse/HRA007853)	9755140	100000
HPLXTCR04556	Healthy donor (HD)	47	male	Model construction cohort	PBMC	HD_0	Lung TCR DB (https://www.lungtcr.com/); ‌GSA-Human(https://ngdc.cncb.ac.cn/gsa-human/browse/HRA007853)	12434393	100000
HPLXTCR04557	Healthy donor (HD)	50	male	Model construction cohort	PBMC	HD_0	Lung TCR DB (https://www.lungtcr.com/); ‌GSA-Human(https://ngdc.cncb.ac.cn/gsa-human/browse/HRA007853)	8966083	100000
HPLXTCR04558	Healthy donor (HD)	26	male	Model construction cohort	PBMC	HD_0	Lung TCR DB (https://www.lungtcr.com/); ‌GSA-Human(https://ngdc.cncb.ac.cn/gsa-human/browse/HRA007853)	8943687	100000
HPLXTCR04559	Healthy donor (HD)	49	male	Internal validation cohort	PBMC	HD_1	Lung TCR DB (https://www.lungtcr.com/); ‌GSA-Human(https://ngdc.cncb.ac.cn/gsa-human/browse/HRA007853)	12107203	100000
HPLXTCR04560	Healthy donor (HD)	50	male	Model construction cohort	PBMC	HD_0	Lung TCR DB (https://www.lungtcr.com/); ‌GSA-Human(https://ngdc.cncb.ac.cn/gsa-human/browse/HRA007853)	14960295	100000
HPLXTCR04561	Healthy donor (HD)	27	male	Model construction cohort	PBMC	HD_0	Lung TCR DB (https://www.lungtcr.com/); ‌GSA-Human(https://ngdc.cncb.ac.cn/gsa-human/browse/HRA007853)	6708037	100000
HPLXTCR04562	Healthy donor (HD)	45	male	Internal validation cohort	PBMC	HD_1	Lung TCR DB (https://www.lungtcr.com/); ‌GSA-Human(https://ngdc.cncb.ac.cn/gsa-human/browse/HRA007853)	9874695	100000
HPLXTCR04563	Healthy donor (HD)	37	male	Model construction cohort	PBMC	HD_0	Lung TCR DB (https://www.lungtcr.com/); ‌GSA-Human(https://ngdc.cncb.ac.cn/gsa-human/browse/HRA007853)	9586277	100000
HPLXTCR04564	Healthy donor (HD)	25	male	Model construction cohort	PBMC	HD_0	Lung TCR DB (https://www.lungtcr.com/); ‌GSA-Human(https://ngdc.cncb.ac.cn/gsa-human/browse/HRA007853)	9532295	100000
HPLXTCR04565	Healthy donor (HD)	40	male	Model construction cohort	PBMC	HD_0	Lung TCR DB (https://www.lungtcr.com/); ‌GSA-Human(https://ngdc.cncb.ac.cn/gsa-human/browse/HRA007853)	9227146	100000
HPLXTCR04566	Healthy donor (HD)	28	male	Model construction cohort	PBMC	HD_0	Lung TCR DB (https://www.lungtcr.com/); ‌GSA-Human(https://ngdc.cncb.ac.cn/gsa-human/browse/HRA007853)	10783071	100000
HPLXTCR04567	Healthy donor (HD)	46	male	Model construction cohort	PBMC	HD_0	Lung TCR DB (https://www.lungtcr.com/); ‌GSA-Human(https://ngdc.cncb.ac.cn/gsa-human/browse/HRA007853)	8727069	100000
HPLXTCR04568	Healthy donor (HD)	52	male	Internal validation cohort	PBMC	HD_1	Lung TCR DB (https://www.lungtcr.com/); ‌GSA-Human(https://ngdc.cncb.ac.cn/gsa-human/browse/HRA007853)	11732977	100000
HPLXTCR04569	Healthy donor (HD)	50	male	Internal validation cohort	PBMC	HD_1	Lung TCR DB (https://www.lungtcr.com/); ‌GSA-Human(https://ngdc.cncb.ac.cn/gsa-human/browse/HRA007853)	9945942	100000
HPLXTCR04570	Healthy donor (HD)	38	male	Model construction cohort	PBMC	HD_0	Lung TCR DB (https://www.lungtcr.com/); ‌GSA-Human(https://ngdc.cncb.ac.cn/gsa-human/browse/HRA007853)	10060978	100000
HPLXTCR04571	Healthy donor (HD)	38	male	Model construction cohort	PBMC	HD_0	Lung TCR DB (https://www.lungtcr.com/); ‌GSA-Human(https://ngdc.cncb.ac.cn/gsa-human/browse/HRA007853)	8217000	100000
HPLXTCR04572	Healthy donor (HD)	46	male	Internal validation cohort	PBMC	HD_1	Lung TCR DB (https://www.lungtcr.com/); ‌GSA-Human(https://ngdc.cncb.ac.cn/gsa-human/browse/HRA007853)	8114476	100000
HPLXTCR04573	Healthy donor (HD)	50	male	Model construction cohort	PBMC	HD_0	Lung TCR DB (https://www.lungtcr.com/); ‌GSA-Human(https://ngdc.cncb.ac.cn/gsa-human/browse/HRA007853)	8118057	100000
HPLXTCR04574	Healthy donor (HD)	34	male	Internal validation cohort	PBMC	HD_1	Lung TCR DB (https://www.lungtcr.com/); ‌GSA-Human(https://ngdc.cncb.ac.cn/gsa-human/browse/HRA007853)	10310807	100000
HPLXTCR04575	Healthy donor (HD)	54	male	Model construction cohort	PBMC	HD_0	Lung TCR DB (https://www.lungtcr.com/); ‌GSA-Human(https://ngdc.cncb.ac.cn/gsa-human/browse/HRA007853)	9696301	100000
HPLXTCR04576	Healthy donor (HD)	37	male	Model construction cohort	PBMC	HD_0	Lung TCR DB (https://www.lungtcr.com/); ‌GSA-Human(https://ngdc.cncb.ac.cn/gsa-human/browse/HRA007853)	9380811	100000
HPLXTCR04577	Healthy donor (HD)	50	male	Model construction cohort	PBMC	HD_0	Lung TCR DB (https://www.lungtcr.com/); ‌GSA-Human(https://ngdc.cncb.ac.cn/gsa-human/browse/HRA007853)	8090598	100000
HPLXTCR04578	Healthy donor (HD)	43	male	Model construction cohort	PBMC	HD_0	Lung TCR DB (https://www.lungtcr.com/); ‌GSA-Human(https://ngdc.cncb.ac.cn/gsa-human/browse/HRA007853)	8662755	100000
HPLXTCR04579	Healthy donor (HD)	49	male	Internal validation cohort	PBMC	HD_1	Lung TCR DB (https://www.lungtcr.com/); ‌GSA-Human(https://ngdc.cncb.ac.cn/gsa-human/browse/HRA007853)	9889481	100000
HPLXTCR04580	Healthy donor (HD)	47	male	Model construction cohort	PBMC	HD_0	Lung TCR DB (https://www.lungtcr.com/); ‌GSA-Human(https://ngdc.cncb.ac.cn/gsa-human/browse/HRA007853)	8573245	100000
HPLXTCR04581	Healthy donor (HD)	47	male	Model construction cohort	PBMC	HD_0	Lung TCR DB (https://www.lungtcr.com/); ‌GSA-Human(https://ngdc.cncb.ac.cn/gsa-human/browse/HRA007853)	7482474	100000
HPLXTCR04582	Healthy donor (HD)	52	male	Model construction cohort	PBMC	HD_0	Lung TCR DB (https://www.lungtcr.com/); ‌GSA-Human(https://ngdc.cncb.ac.cn/gsa-human/browse/HRA007853)	8058891	100000
HPLXTCR04583	Healthy donor (HD)	38	male	Model construction cohort	PBMC	HD_0	Lung TCR DB (https://www.lungtcr.com/); ‌GSA-Human(https://ngdc.cncb.ac.cn/gsa-human/browse/HRA007853)	6404820	100000
HPLXTCR04584	Healthy donor (HD)	48	male	Internal validation cohort	PBMC	HD_1	Lung TCR DB (https://www.lungtcr.com/); ‌GSA-Human(https://ngdc.cncb.ac.cn/gsa-human/browse/HRA007853)	10879988	100000
HPLXTCR04585	Healthy donor (HD)	44	female	Internal validation cohort	PBMC	HD_1	Lung TCR DB (https://www.lungtcr.com/); ‌GSA-Human(https://ngdc.cncb.ac.cn/gsa-human/browse/HRA007853)	13184996	100000
HPLXTCR04586	Healthy donor (HD)	54	male	Model construction cohort	PBMC	HD_0	Lung TCR DB (https://www.lungtcr.com/); ‌GSA-Human(https://ngdc.cncb.ac.cn/gsa-human/browse/HRA007853)	9928341	100000
HPLXTCR04587	Healthy donor (HD)	29	male	Internal validation cohort	PBMC	HD_1	Lung TCR DB (https://www.lungtcr.com/); ‌GSA-Human(https://ngdc.cncb.ac.cn/gsa-human/browse/HRA007853)	9407131	100000
HPLXTCR04588	Healthy donor (HD)	24	male	Model construction cohort	PBMC	HD_0	Lung TCR DB (https://www.lungtcr.com/); ‌GSA-Human(https://ngdc.cncb.ac.cn/gsa-human/browse/HRA007853)	8004694	100000
HPLXTCR04589	Healthy donor (HD)	46	male	Model construction cohort	PBMC	HD_0	Lung TCR DB (https://www.lungtcr.com/); ‌GSA-Human(https://ngdc.cncb.ac.cn/gsa-human/browse/HRA007853)	10798586	100000
HPLXTCR04590	Healthy donor (HD)	58	male	Model construction cohort	PBMC	HD_0	Lung TCR DB (https://www.lungtcr.com/); ‌GSA-Human(https://ngdc.cncb.ac.cn/gsa-human/browse/HRA007853)	10914825	100000
HPLXTCR04591	Healthy donor (HD)	54	male	Internal validation cohort	PBMC	HD_1	Lung TCR DB (https://www.lungtcr.com/); ‌GSA-Human(https://ngdc.cncb.ac.cn/gsa-human/browse/HRA007853)	12082564	100000
HPLXTCR04592	Healthy donor (HD)	40	female	Model construction cohort	PBMC	HD_0	Lung TCR DB (https://www.lungtcr.com/); ‌GSA-Human(https://ngdc.cncb.ac.cn/gsa-human/browse/HRA007853)	7985275	100000
HPLXTCR04593	Healthy donor (HD)	29	male	Model construction cohort	PBMC	HD_0	Lung TCR DB (https://www.lungtcr.com/); ‌GSA-Human(https://ngdc.cncb.ac.cn/gsa-human/browse/HRA007853)	5861959	100000
HPLXTCR04594	Healthy donor (HD)	30	female	Internal validation cohort	PBMC	HD_1	Lung TCR DB (https://www.lungtcr.com/); ‌GSA-Human(https://ngdc.cncb.ac.cn/gsa-human/browse/HRA007853)	5772353	100000
HPLXTCR04595	Healthy donor (HD)	47	male	Model construction cohort	PBMC	HD_0	Lung TCR DB (https://www.lungtcr.com/); ‌GSA-Human(https://ngdc.cncb.ac.cn/gsa-human/browse/HRA007853)	8448349	100000
HPLXTCR04596	Healthy donor (HD)	60	male	Model construction cohort	PBMC	HD_0	Lung TCR DB (https://www.lungtcr.com/); ‌GSA-Human(https://ngdc.cncb.ac.cn/gsa-human/browse/HRA007853)	6906879	100000
HPLXTCR04597	Healthy donor (HD)	46	male	Internal validation cohort	PBMC	HD_1	Lung TCR DB (https://www.lungtcr.com/); ‌GSA-Human(https://ngdc.cncb.ac.cn/gsa-human/browse/HRA007853)	7983374	100000
HPLXTCR04598	Healthy donor (HD)	47	male	Model construction cohort	PBMC	HD_0	Lung TCR DB (https://www.lungtcr.com/); ‌GSA-Human(https://ngdc.cncb.ac.cn/gsa-human/browse/HRA007853)	8856260	100000
HPLXTCR04599	Healthy donor (HD)	34	female	Model construction cohort	PBMC	HD_0	Lung TCR DB (https://www.lungtcr.com/); ‌GSA-Human(https://ngdc.cncb.ac.cn/gsa-human/browse/HRA007853)	6734429	100000
HPLXTCR04600	Healthy donor (HD)	24	female	Model construction cohort	PBMC	HD_0	Lung TCR DB (https://www.lungtcr.com/); ‌GSA-Human(https://ngdc.cncb.ac.cn/gsa-human/browse/HRA007853)	6449561	100000
HPLXTCR04601	Healthy donor (HD)	37	male	Model construction cohort	PBMC	HD_0	Lung TCR DB (https://www.lungtcr.com/); ‌GSA-Human(https://ngdc.cncb.ac.cn/gsa-human/browse/HRA007853)	8513627	100000
HPLXTCR04602	Healthy donor (HD)	47	male	Model construction cohort	PBMC	HD_0	Lung TCR DB (https://www.lungtcr.com/); ‌GSA-Human(https://ngdc.cncb.ac.cn/gsa-human/browse/HRA007853)	5954696	100000
HPLXTCR04603	Healthy donor (HD)	27	female	Model construction cohort	PBMC	HD_0	Lung TCR DB (https://www.lungtcr.com/); ‌GSA-Human(https://ngdc.cncb.ac.cn/gsa-human/browse/HRA007853)	5561981	100000
HPLXTCR04604	Healthy donor (HD)	36	male	Model construction cohort	PBMC	HD_0	Lung TCR DB (https://www.lungtcr.com/); ‌GSA-Human(https://ngdc.cncb.ac.cn/gsa-human/browse/HRA007853)	11828258	100000
HPLXTCR04605	Healthy donor (HD)	44	male	Model construction cohort	PBMC	HD_0	Lung TCR DB (https://www.lungtcr.com/); ‌GSA-Human(https://ngdc.cncb.ac.cn/gsa-human/browse/HRA007853)	6556058	100000
HPLXTCR04606	Healthy donor (HD)	60	male	Model construction cohort	PBMC	HD_0	Lung TCR DB (https://www.lungtcr.com/); ‌GSA-Human(https://ngdc.cncb.ac.cn/gsa-human/browse/HRA007853)	7315866	100000
HPLXTCR04607	Healthy donor (HD)	52	female	Model construction cohort	PBMC	HD_0	Lung TCR DB (https://www.lungtcr.com/); ‌GSA-Human(https://ngdc.cncb.ac.cn/gsa-human/browse/HRA007853)	9565080	100000
HPLXTCR04608	Healthy donor (HD)	39	male	Internal validation cohort	PBMC	HD_1	Lung TCR DB (https://www.lungtcr.com/); ‌GSA-Human(https://ngdc.cncb.ac.cn/gsa-human/browse/HRA007853)	7804537	100000
HPLXTCR04609	Healthy donor (HD)	58	male	Model construction cohort	PBMC	HD_0	Lung TCR DB (https://www.lungtcr.com/); ‌GSA-Human(https://ngdc.cncb.ac.cn/gsa-human/browse/HRA007853)	12978512	100000
HPLXTCR04610	Healthy donor (HD)	60	male	Model construction cohort	PBMC	HD_0	Lung TCR DB (https://www.lungtcr.com/); ‌GSA-Human(https://ngdc.cncb.ac.cn/gsa-human/browse/HRA007853)	14331988	100000
HPLXTCR04611	Healthy donor (HD)	33	male	Model construction cohort	PBMC	HD_0	Lung TCR DB (https://www.lungtcr.com/); ‌GSA-Human(https://ngdc.cncb.ac.cn/gsa-human/browse/HRA007853)	12175853	100000
HPLXTCR04612	Healthy donor (HD)	59	male	Internal validation cohort	PBMC	HD_1	Lung TCR DB (https://www.lungtcr.com/); ‌GSA-Human(https://ngdc.cncb.ac.cn/gsa-human/browse/HRA007853)	11684377	100000
HPLXTCR04613	Healthy donor (HD)	35	male	Model construction cohort	PBMC	HD_0	Lung TCR DB (https://www.lungtcr.com/); ‌GSA-Human(https://ngdc.cncb.ac.cn/gsa-human/browse/HRA007853)	11750266	100000
HPLXTCR04614	Healthy donor (HD)	44	male	Model construction cohort	PBMC	HD_0	Lung TCR DB (https://www.lungtcr.com/); ‌GSA-Human(https://ngdc.cncb.ac.cn/gsa-human/browse/HRA007853)	12982597	100000
HPLXTCR04615	Healthy donor (HD)	31	male	Model construction cohort	PBMC	HD_0	Lung TCR DB (https://www.lungtcr.com/); ‌GSA-Human(https://ngdc.cncb.ac.cn/gsa-human/browse/HRA007853)	14493245	100000
HPLXTCR04616	Healthy donor (HD)	52	male	Model construction cohort	PBMC	HD_0	Lung TCR DB (https://www.lungtcr.com/); ‌GSA-Human(https://ngdc.cncb.ac.cn/gsa-human/browse/HRA007853)	14287229	100000
HPLXTCR04617	Healthy donor (HD)	47	male	Model construction cohort	PBMC	HD_0	Lung TCR DB (https://www.lungtcr.com/); ‌GSA-Human(https://ngdc.cncb.ac.cn/gsa-human/browse/HRA007853)	11763313	100000
HPLXTCR04618	Healthy donor (HD)	52	male	Model construction cohort	PBMC	HD_0	Lung TCR DB (https://www.lungtcr.com/); ‌GSA-Human(https://ngdc.cncb.ac.cn/gsa-human/browse/HRA007853)	15794323	100000
HPLXTCR04619	Healthy donor (HD)	34	male	Model construction cohort	PBMC	HD_0	Lung TCR DB (https://www.lungtcr.com/); ‌GSA-Human(https://ngdc.cncb.ac.cn/gsa-human/browse/HRA007853)	11041682	100000
HPLXTCR04620	Healthy donor (HD)	34	male	Model construction cohort	PBMC	HD_0	Lung TCR DB (https://www.lungtcr.com/); ‌GSA-Human(https://ngdc.cncb.ac.cn/gsa-human/browse/HRA007853)	12645177	100000
HPLXTCR04621	Healthy donor (HD)	42	male	Model construction cohort	PBMC	HD_0	Lung TCR DB (https://www.lungtcr.com/); ‌GSA-Human(https://ngdc.cncb.ac.cn/gsa-human/browse/HRA007853)	10820417	100000
HPLXTCR04622	Healthy donor (HD)	44	male	Model construction cohort	PBMC	HD_0	Lung TCR DB (https://www.lungtcr.com/); ‌GSA-Human(https://ngdc.cncb.ac.cn/gsa-human/browse/HRA007853)	11147715	100000
HPLXTCR04623	Healthy donor (HD)	39	male	Model construction cohort	PBMC	HD_0	Lung TCR DB (https://www.lungtcr.com/); ‌GSA-Human(https://ngdc.cncb.ac.cn/gsa-human/browse/HRA007853)	13388733	100000
HPLXTCR04624	Healthy donor (HD)	46	male	Model construction cohort	PBMC	HD_0	Lung TCR DB (https://www.lungtcr.com/); ‌GSA-Human(https://ngdc.cncb.ac.cn/gsa-human/browse/HRA007853)	13721812	100000
HPLXTCR04625	Healthy donor (HD)	51	male	Model construction cohort	PBMC	HD_0	Lung TCR DB (https://www.lungtcr.com/); ‌GSA-Human(https://ngdc.cncb.ac.cn/gsa-human/browse/HRA007853)	16984234	100000
HPLXTCR04626	Healthy donor (HD)	46	male	Model construction cohort	PBMC	HD_0	Lung TCR DB (https://www.lungtcr.com/); ‌GSA-Human(https://ngdc.cncb.ac.cn/gsa-human/browse/HRA007853)	16486066	100000
HPLXTCR04627	Healthy donor (HD)	39	female	Model construction cohort	PBMC	HD_0	Lung TCR DB (https://www.lungtcr.com/); ‌GSA-Human(https://ngdc.cncb.ac.cn/gsa-human/browse/HRA007853)	15218565	100000
HPLXTCR04628	Healthy donor (HD)	44	male	Internal validation cohort	PBMC	HD_1	Lung TCR DB (https://www.lungtcr.com/); ‌GSA-Human(https://ngdc.cncb.ac.cn/gsa-human/browse/HRA007853)	15939178	100000
HPLXTCR04629	Healthy donor (HD)	50	female	Model construction cohort	PBMC	HD_0	Lung TCR DB (https://www.lungtcr.com/); ‌GSA-Human(https://ngdc.cncb.ac.cn/gsa-human/browse/HRA007853)	13414589	100000
HPLXTCR04630	Healthy donor (HD)	60	male	Model construction cohort	PBMC	HD_0	Lung TCR DB (https://www.lungtcr.com/); ‌GSA-Human(https://ngdc.cncb.ac.cn/gsa-human/browse/HRA007853)	13029262	100000
HPLXTCR04631	Healthy donor (HD)	59	male	Model construction cohort	PBMC	HD_0	Lung TCR DB (https://www.lungtcr.com/); ‌GSA-Human(https://ngdc.cncb.ac.cn/gsa-human/browse/HRA007853)	12232529	100000
HPLXTCR04632	Healthy donor (HD)	59	male	Model construction cohort	PBMC	HD_0	Lung TCR DB (https://www.lungtcr.com/); ‌GSA-Human(https://ngdc.cncb.ac.cn/gsa-human/browse/HRA007853)	15212646	100000
HPLXTCR04633	Healthy donor (HD)	46	male	Model construction cohort	PBMC	HD_0	Lung TCR DB (https://www.lungtcr.com/); ‌GSA-Human(https://ngdc.cncb.ac.cn/gsa-human/browse/HRA007853)	13622112	100000
HPLXTCR04634	Healthy donor (HD)	36	male	Model construction cohort	PBMC	HD_0	Lung TCR DB (https://www.lungtcr.com/); ‌GSA-Human(https://ngdc.cncb.ac.cn/gsa-human/browse/HRA007853)	14406867	100000
HPLXTCR04635	Healthy donor (HD)	39	male	Internal validation cohort	PBMC	HD_1	Lung TCR DB (https://www.lungtcr.com/); ‌GSA-Human(https://ngdc.cncb.ac.cn/gsa-human/browse/HRA007853)	11498705	100000
HPLXTCR04636	Healthy donor (HD)	57	male	Model construction cohort	PBMC	HD_0	Lung TCR DB (https://www.lungtcr.com/); ‌GSA-Human(https://ngdc.cncb.ac.cn/gsa-human/browse/HRA007853)	12054447	100000
HPLXTCR04637	Healthy donor (HD)	47	male	Model construction cohort	PBMC	HD_0	Lung TCR DB (https://www.lungtcr.com/); ‌GSA-Human(https://ngdc.cncb.ac.cn/gsa-human/browse/HRA007853)	10908966	100000
HPLXTCR04638	Healthy donor (HD)	38	male	Model construction cohort	PBMC	HD_0	Lung TCR DB (https://www.lungtcr.com/); ‌GSA-Human(https://ngdc.cncb.ac.cn/gsa-human/browse/HRA007853)	14974555	100000
HPLXTCR04639	Healthy donor (HD)	57	male	Model construction cohort	PBMC	HD_0	Lung TCR DB (https://www.lungtcr.com/); ‌GSA-Human(https://ngdc.cncb.ac.cn/gsa-human/browse/HRA007853)	11044548	100000
HPLXTCR04640	Healthy donor (HD)	29	male	Model construction cohort	PBMC	HD_0	Lung TCR DB (https://www.lungtcr.com/); ‌GSA-Human(https://ngdc.cncb.ac.cn/gsa-human/browse/HRA007853)	18861979	100000
HPLXTCR04641	Healthy donor (HD)	45	male	Model construction cohort	PBMC	HD_0	Lung TCR DB (https://www.lungtcr.com/); ‌GSA-Human(https://ngdc.cncb.ac.cn/gsa-human/browse/HRA007853)	11026628	100000
HPLXTCR04642	Healthy donor (HD)	43	male	Model construction cohort	PBMC	HD_0	Lung TCR DB (https://www.lungtcr.com/); ‌GSA-Human(https://ngdc.cncb.ac.cn/gsa-human/browse/HRA007853)	13697388	100000
HPLXTCR04643	Healthy donor (HD)	42	male	Model construction cohort	PBMC	HD_0	Lung TCR DB (https://www.lungtcr.com/); ‌GSA-Human(https://ngdc.cncb.ac.cn/gsa-human/browse/HRA007853)	9522491	100000
HPLXTCR04644	Healthy donor (HD)	54	male	Model construction cohort	PBMC	HD_0	Lung TCR DB (https://www.lungtcr.com/); ‌GSA-Human(https://ngdc.cncb.ac.cn/gsa-human/browse/HRA007853)	10022813	100000
HPLXTCR04645	Healthy donor (HD)	39	male	Model construction cohort	PBMC	HD_0	Lung TCR DB (https://www.lungtcr.com/); ‌GSA-Human(https://ngdc.cncb.ac.cn/gsa-human/browse/HRA007853)	9568251	100000
HPLXTCR04646	Healthy donor (HD)	29	female	Internal validation cohort	PBMC	HD_1	Lung TCR DB (https://www.lungtcr.com/); ‌GSA-Human(https://ngdc.cncb.ac.cn/gsa-human/browse/HRA007853)	11244227	100000
HPLXTCR04647	Healthy donor (HD)	35	male	Model construction cohort	PBMC	HD_0	Lung TCR DB (https://www.lungtcr.com/); ‌GSA-Human(https://ngdc.cncb.ac.cn/gsa-human/browse/HRA007853)	11462730	100000
HPLXTCR04648	Healthy donor (HD)	48	male	Model construction cohort	PBMC	HD_0	Lung TCR DB (https://www.lungtcr.com/); ‌GSA-Human(https://ngdc.cncb.ac.cn/gsa-human/browse/HRA007853)	13831328	100000
HPLXTCR04649	Healthy donor (HD)	59	male	Model construction cohort	PBMC	HD_0	Lung TCR DB (https://www.lungtcr.com/); ‌GSA-Human(https://ngdc.cncb.ac.cn/gsa-human/browse/HRA007853)	9687541	100000
HPLXTCR04650	Healthy donor (HD)	35	male	Model construction cohort	PBMC	HD_0	Lung TCR DB (https://www.lungtcr.com/); ‌GSA-Human(https://ngdc.cncb.ac.cn/gsa-human/browse/HRA007853)	9383003	100000
HPLXTCR04651	Healthy donor (HD)	32	female	Internal validation cohort	PBMC	HD_1	Lung TCR DB (https://www.lungtcr.com/); ‌GSA-Human(https://ngdc.cncb.ac.cn/gsa-human/browse/HRA007853)	10802202	100000
HPLXTCR04652	Healthy donor (HD)	33	male	Model construction cohort	PBMC	HD_0	Lung TCR DB (https://www.lungtcr.com/); ‌GSA-Human(https://ngdc.cncb.ac.cn/gsa-human/browse/HRA007853)	10102077	100000
HPLXTCR04653	Healthy donor (HD)	45	female	Model construction cohort	PBMC	HD_0	Lung TCR DB (https://www.lungtcr.com/); ‌GSA-Human(https://ngdc.cncb.ac.cn/gsa-human/browse/HRA007853)	13162104	100000
HPLXTCR04654	Healthy donor (HD)	47	female	Model construction cohort	PBMC	HD_0	Lung TCR DB (https://www.lungtcr.com/); ‌GSA-Human(https://ngdc.cncb.ac.cn/gsa-human/browse/HRA007853)	7128839	100000
HPLXTCR04655	Healthy donor (HD)	44	female	Model construction cohort	PBMC	HD_0	Lung TCR DB (https://www.lungtcr.com/); ‌GSA-Human(https://ngdc.cncb.ac.cn/gsa-human/browse/HRA007853)	10337303	100000
HPLXTCR04656	Healthy donor (HD)	67	male	Model construction cohort	PBMC	HD_0	Lung TCR DB (https://www.lungtcr.com/); ‌GSA-Human(https://ngdc.cncb.ac.cn/gsa-human/browse/HRA007853)	12519591	100000
HPLXTCR04657	Healthy donor (HD)	50	male	Internal validation cohort	PBMC	HD_1	Lung TCR DB (https://www.lungtcr.com/); ‌GSA-Human(https://ngdc.cncb.ac.cn/gsa-human/browse/HRA007853)	12784450	100000
HPLXTCR04658	Healthy donor (HD)	42	female	Internal validation cohort	PBMC	HD_1	Lung TCR DB (https://www.lungtcr.com/); ‌GSA-Human(https://ngdc.cncb.ac.cn/gsa-human/browse/HRA007853)	10319048	100000
HPLXTCR04659	Healthy donor (HD)	36	female	Model construction cohort	PBMC	HD_0	Lung TCR DB (https://www.lungtcr.com/); ‌GSA-Human(https://ngdc.cncb.ac.cn/gsa-human/browse/HRA007853)	7863390	100000
HPLXTCR04660	Healthy donor (HD)	33	male	Model construction cohort	PBMC	HD_0	Lung TCR DB (https://www.lungtcr.com/); ‌GSA-Human(https://ngdc.cncb.ac.cn/gsa-human/browse/HRA007853)	7286759	100000
HPLXTCR04661	Healthy donor (HD)	37	female	Internal validation cohort	PBMC	HD_1	Lung TCR DB (https://www.lungtcr.com/); ‌GSA-Human(https://ngdc.cncb.ac.cn/gsa-human/browse/HRA007853)	10226714	100000
HPLXTCR04662	Healthy donor (HD)	59	male	Model construction cohort	PBMC	HD_0	Lung TCR DB (https://www.lungtcr.com/); ‌GSA-Human(https://ngdc.cncb.ac.cn/gsa-human/browse/HRA007853)	9456847	100000
HPLXTCR04663	Healthy donor (HD)	45	male	Model construction cohort	PBMC	HD_0	Lung TCR DB (https://www.lungtcr.com/); ‌GSA-Human(https://ngdc.cncb.ac.cn/gsa-human/browse/HRA007853)	9310339	100000
HPLXTCR04664	Healthy donor (HD)	58	male	Internal validation cohort	PBMC	HD_1	Lung TCR DB (https://www.lungtcr.com/); ‌GSA-Human(https://ngdc.cncb.ac.cn/gsa-human/browse/HRA007853)	9566685	100000
HPLXTCR04665	Healthy donor (HD)	51	male	Model construction cohort	PBMC	HD_0	Lung TCR DB (https://www.lungtcr.com/); ‌GSA-Human(https://ngdc.cncb.ac.cn/gsa-human/browse/HRA007853)	10037892	100000
HPLXTCR04666	Healthy donor (HD)	41	female	Model construction cohort	PBMC	HD_0	Lung TCR DB (https://www.lungtcr.com/); ‌GSA-Human(https://ngdc.cncb.ac.cn/gsa-human/browse/HRA007853)	9884278	100000
HPLXTCR04667	Healthy donor (HD)	49	male	Model construction cohort	PBMC	HD_0	Lung TCR DB (https://www.lungtcr.com/); ‌GSA-Human(https://ngdc.cncb.ac.cn/gsa-human/browse/HRA007853)	12922780	100000
HPLXTCR04668	Healthy donor (HD)	46	male	Model construction cohort	PBMC	HD_0	Lung TCR DB (https://www.lungtcr.com/); ‌GSA-Human(https://ngdc.cncb.ac.cn/gsa-human/browse/HRA007853)	8399444	100000
HPLXTCR04669	Healthy donor (HD)	50	male	Internal validation cohort	PBMC	HD_1	Lung TCR DB (https://www.lungtcr.com/); ‌GSA-Human(https://ngdc.cncb.ac.cn/gsa-human/browse/HRA007853)	8796148	100000
HPLXTCR04670	Healthy donor (HD)	36	male	Model construction cohort	PBMC	HD_0	Lung TCR DB (https://www.lungtcr.com/); ‌GSA-Human(https://ngdc.cncb.ac.cn/gsa-human/browse/HRA007853)	8978552	100000
HPLXTCR04671	Healthy donor (HD)	49	female	Internal validation cohort	PBMC	HD_1	Lung TCR DB (https://www.lungtcr.com/); ‌GSA-Human(https://ngdc.cncb.ac.cn/gsa-human/browse/HRA007853)	11774564	100000
HPLXTCR04672	Healthy donor (HD)	38	male	Model construction cohort	PBMC	HD_0	Lung TCR DB (https://www.lungtcr.com/); ‌GSA-Human(https://ngdc.cncb.ac.cn/gsa-human/browse/HRA007853)	6305860	100000
HPLXTCR04673	Healthy donor (HD)	37	male	Model construction cohort	PBMC	HD_0	Lung TCR DB (https://www.lungtcr.com/); ‌GSA-Human(https://ngdc.cncb.ac.cn/gsa-human/browse/HRA007853)	4642490	100000
HPLXTCR04674	Healthy donor (HD)	23	female	Model construction cohort	PBMC	HD_0	Lung TCR DB (https://www.lungtcr.com/); ‌GSA-Human(https://ngdc.cncb.ac.cn/gsa-human/browse/HRA007853)	6502388	100000
HPLXTCR04675	Healthy donor (HD)	40	female	Model construction cohort	PBMC	HD_0	Lung TCR DB (https://www.lungtcr.com/); ‌GSA-Human(https://ngdc.cncb.ac.cn/gsa-human/browse/HRA007853)	10480424	100000
HPLXTCR04676	Healthy donor (HD)	46	female	Model construction cohort	PBMC	HD_0	Lung TCR DB (https://www.lungtcr.com/); ‌GSA-Human(https://ngdc.cncb.ac.cn/gsa-human/browse/HRA007853)	10431845	100000
HPLXTCR04677	Healthy donor (HD)	71	male	Model construction cohort	PBMC	HD_0	Lung TCR DB (https://www.lungtcr.com/); ‌GSA-Human(https://ngdc.cncb.ac.cn/gsa-human/browse/HRA007853)	9558651	100000
HPLXTCR04678	Healthy donor (HD)	37	female	Model construction cohort	PBMC	HD_0	Lung TCR DB (https://www.lungtcr.com/); ‌GSA-Human(https://ngdc.cncb.ac.cn/gsa-human/browse/HRA007853)	9589018	100000
HPLXTCR04679	Healthy donor (HD)	48	female	Model construction cohort	PBMC	HD_0	Lung TCR DB (https://www.lungtcr.com/); ‌GSA-Human(https://ngdc.cncb.ac.cn/gsa-human/browse/HRA007853)	12341819	100000
HPLXTCR04680	Healthy donor (HD)	50	male	Model construction cohort	PBMC	HD_0	Lung TCR DB (https://www.lungtcr.com/); ‌GSA-Human(https://ngdc.cncb.ac.cn/gsa-human/browse/HRA007853)	11468217	100000
HPLXTCR04681	Healthy donor (HD)	35	male	Model construction cohort	PBMC	HD_0	Lung TCR DB (https://www.lungtcr.com/); ‌GSA-Human(https://ngdc.cncb.ac.cn/gsa-human/browse/HRA007853)	9598212	100000
HPLXTCR04682	Healthy donor (HD)	55	female	Model construction cohort	PBMC	HD_0	Lung TCR DB (https://www.lungtcr.com/); ‌GSA-Human(https://ngdc.cncb.ac.cn/gsa-human/browse/HRA007853)	11203919	100000
HPLXTCR04683	Healthy donor (HD)	57	female	Model construction cohort	PBMC	HD_0	Lung TCR DB (https://www.lungtcr.com/); ‌GSA-Human(https://ngdc.cncb.ac.cn/gsa-human/browse/HRA007853)	10387281	100000
HPLXTCR04684	Healthy donor (HD)	49	male	Model construction cohort	PBMC	HD_0	Lung TCR DB (https://www.lungtcr.com/); ‌GSA-Human(https://ngdc.cncb.ac.cn/gsa-human/browse/HRA007853)	11077482	100000
HPLXTCR04685	Healthy donor (HD)	5	female	Model construction cohort	PBMC	HD_0	Lung TCR DB (https://www.lungtcr.com/); ‌GSA-Human(https://ngdc.cncb.ac.cn/gsa-human/browse/HRA007853)	10845340	100000
HPLXTCR04686	Healthy donor (HD)	53	male	Model construction cohort	PBMC	HD_0	Lung TCR DB (https://www.lungtcr.com/); ‌GSA-Human(https://ngdc.cncb.ac.cn/gsa-human/browse/HRA007853)	13649744	100000
HPLXTCR04687	Healthy donor (HD)	59	male	Internal validation cohort	PBMC	HD_1	Lung TCR DB (https://www.lungtcr.com/); ‌GSA-Human(https://ngdc.cncb.ac.cn/gsa-human/browse/HRA007853)	12249834	100000
HPLXTCR04688	Healthy donor (HD)	27	female	Model construction cohort	PBMC	HD_0	Lung TCR DB (https://www.lungtcr.com/); ‌GSA-Human(https://ngdc.cncb.ac.cn/gsa-human/browse/HRA007853)	12851107	100000
HPLXTCR04689	Healthy donor (HD)	50	male	Model construction cohort	PBMC	HD_0	Lung TCR DB (https://www.lungtcr.com/); ‌GSA-Human(https://ngdc.cncb.ac.cn/gsa-human/browse/HRA007853)	8353121	100000
HPLXTCR04690	Healthy donor (HD)	56	male	Model construction cohort	PBMC	HD_0	Lung TCR DB (https://www.lungtcr.com/); ‌GSA-Human(https://ngdc.cncb.ac.cn/gsa-human/browse/HRA007853)	23075917	100000
HPLXTCR04691	Healthy donor (HD)	9	male	Model construction cohort	PBMC	HD_0	Lung TCR DB (https://www.lungtcr.com/); ‌GSA-Human(https://ngdc.cncb.ac.cn/gsa-human/browse/HRA007853)	8410900	100000
HPLXTCR04692	Healthy donor (HD)	52	male	Model construction cohort	PBMC	HD_0	Lung TCR DB (https://www.lungtcr.com/); ‌GSA-Human(https://ngdc.cncb.ac.cn/gsa-human/browse/HRA007853)	7396431	100000
HPLXTCR04693	Healthy donor (HD)	49	female	Internal validation cohort	PBMC	HD_1	Lung TCR DB (https://www.lungtcr.com/); ‌GSA-Human(https://ngdc.cncb.ac.cn/gsa-human/browse/HRA007853)	11095317	100000
HPLXTCR04694	Healthy donor (HD)	44	male	Model construction cohort	PBMC	HD_0	Lung TCR DB (https://www.lungtcr.com/); ‌GSA-Human(https://ngdc.cncb.ac.cn/gsa-human/browse/HRA007853)	10170817	100000
HPLXTCR04695	Healthy donor (HD)	54	female	Model construction cohort	PBMC	HD_0	Lung TCR DB (https://www.lungtcr.com/); ‌GSA-Human(https://ngdc.cncb.ac.cn/gsa-human/browse/HRA007853)	10150383	100000
HPLXTCR04696	Healthy donor (HD)	50	male	Model construction cohort	PBMC	HD_0	Lung TCR DB (https://www.lungtcr.com/); ‌GSA-Human(https://ngdc.cncb.ac.cn/gsa-human/browse/HRA007853)	10379295	100000
HPLXTCR04697	Healthy donor (HD)	45	male	Internal validation cohort	PBMC	HD_1	Lung TCR DB (https://www.lungtcr.com/); ‌GSA-Human(https://ngdc.cncb.ac.cn/gsa-human/browse/HRA007853)	11493048	100000
HPLXTCR04698	Healthy donor (HD)	38	male	Model construction cohort	PBMC	HD_0	Lung TCR DB (https://www.lungtcr.com/); ‌GSA-Human(https://ngdc.cncb.ac.cn/gsa-human/browse/HRA007853)	9600960	100000
HPLXTCR04699	Healthy donor (HD)	53	male	Internal validation cohort	PBMC	HD_1	Lung TCR DB (https://www.lungtcr.com/); ‌GSA-Human(https://ngdc.cncb.ac.cn/gsa-human/browse/HRA007853)	7471473	100000
HPLXTCR04700	Healthy donor (HD)	37	male	Model construction cohort	PBMC	HD_0	Lung TCR DB (https://www.lungtcr.com/); ‌GSA-Human(https://ngdc.cncb.ac.cn/gsa-human/browse/HRA007853)	9391879	100000
HPLXTCR04701	Healthy donor (HD)	49	male	Model construction cohort	PBMC	HD_0	Lung TCR DB (https://www.lungtcr.com/); ‌GSA-Human(https://ngdc.cncb.ac.cn/gsa-human/browse/HRA007853)	7982806	100000
HPLXTCR04702	Healthy donor (HD)	46	male	Model construction cohort	PBMC	HD_0	Lung TCR DB (https://www.lungtcr.com/); ‌GSA-Human(https://ngdc.cncb.ac.cn/gsa-human/browse/HRA007853)	11094398	100000
HPLXTCR04703	Healthy donor (HD)	50	male	Model construction cohort	PBMC	HD_0	Lung TCR DB (https://www.lungtcr.com/); ‌GSA-Human(https://ngdc.cncb.ac.cn/gsa-human/browse/HRA007853)	11701900	100000
HPLXTCR04704	Healthy donor (HD)	41	male	Model construction cohort	PBMC	HD_0	Lung TCR DB (https://www.lungtcr.com/); ‌GSA-Human(https://ngdc.cncb.ac.cn/gsa-human/browse/HRA007853)	13269407	100000
HPLXTCR04706	Healthy donor (HD)	36	female	Model construction cohort	PBMC	HD_0	Lung TCR DB (https://www.lungtcr.com/); ‌GSA-Human(https://ngdc.cncb.ac.cn/gsa-human/browse/HRA007853)	21242805	100000
[truncated: 4,707 more rows]
